# Supplementary material for: Genetic and Epigenetic Changes in Chromosomally Stable and Unstable Progeny of Irradiated Cells
Source: PLoS One. 2014 Sep 24;9(9):e107722. doi: 10.1371/journal.pone.0107722 (PMC4175465; doi:10.1371/journal.pone.0107722)
Supplement: Workbook S1 — MiR identified as differentially regulated for each clone as compared to the parental GM10115 cell line. (XLSX) [file pone.0107722.s004.xlsx]

## Sheet: 114
Reporter	Name	p-value	GM Mean	114 Mean	Log Ratio 114/GM
95	hsa-miR-125a-5p	0.033	931	604	-0.63
1	cgr-miR-21	0.0958	12663	10749	-0.24
933	mmu-miR-211	0.0336	33	23	-0.47
589	hsa-miR-518f	0.0397	41	12	-1.73
711	hsa-miR-606	0.0507	36	13	-1.46
235	hsa-miR-181b	0.0547	61	233	1.94
593	hsa-miR-519c-3p	0.0619	44	25	-0.79
716	hsa-miR-611	0.0634	45	26	-0.78
1186	mmu-miR-805	0.0636	5	34	2.71
1207	mmu-miR-92a*	0.0657	10	42	2.11
862	mmu-miR-101b	0.0663	37	10	-1.83
978	mmu-miR-325*	0.0687	38	14	-1.47
583	hsa-miR-518c	0.0688	36	16	-1.17
560	hsa-miR-509-3p	0.0704	37	25	-0.6
597	hsa-miR-520a-3p	0.0728	49	20	-1.28
715	hsa-miR-610	0.0751	36	22	-0.71
984	mmu-miR-337-5p	0.0751	36	18	-0.97
588	hsa-miR-518e*	0.0754	44	16	-1.5
1146	mmu-miR-699	0.0768	15	30	1.02
709	hsa-miR-604	0.0827	36	17	-1.04
1110	mmu-miR-669i	0.0852	35	16	-1.1
672	hsa-miR-572	0.086	30	47	0.66
584	hsa-miR-518c*	0.0876	41	27	-0.62
561	hsa-miR-509-5p	0.0882	34	18	-0.91
601	hsa-miR-520d-3p	0.0883	42	16	-1.38
530	hsa-miR-490-3p	0.0917	36	18	-1.01
677	hsa-miR-576-3p	0.0975	30	13	-1.15
1194	mmu-miR-878-3p	0.0991	2	26	3.63
728	hsa-miR-621	0.0994	38	20	-0.97

## Sheet: 118
Reporter	Name	p-value	GM Mean	118 Mean	Log Ratio 118/GM
594	hsa-miR-519d	0.0314	52	22	-1.23
575	hsa-miR-516b	0.0355	33	16	-1.09
973	mmu-miR-31*	0.0358	40	28	-0.52
364	hsa-miR-28-5p	0.0382	238	150	-0.67
48	hsa-miR-1202	0.0402	26	51	0.97
711	hsa-miR-606	0.042	36	11	-1.64
119	hsa-miR-127-5p	0.051	5	28	2.45
809	hsa-miR-877	0.0545	37	50	0.45
597	hsa-miR-520a-3p	0.0553	49	16	-1.6
583	hsa-miR-518c	0.0576	36	11	-1.65
117	hsa-miR-1274b	0.058	10	40	2.02
261	hsa-miR-1909	0.0624	16	37	1.24
1186	mmu-miR-805	0.0714	5	31	2.57
852	hsa-miR-96*	0.0769	48	11	-2.11
726	hsa-miR-619	0.0772	42	18	-1.23
586	hsa-miR-518d-5p	0.0839	38	11	-1.83
672	hsa-miR-572	0.0929	30	63	1.08
593	hsa-miR-519c-3p	0.093	44	10	-2.09
254	hsa-miR-188-5p	0.0946	33	134	2.04
723	hsa-miR-616*	0.095	34	12	-1.46
577	hsa-miR-517a	0.0998	41	15	-1.44
164	hsa-miR-1322	0.0999	37	28	-0.39

## Sheet: CS9
Reporter	Name	p-value	GM Mean	CS9 Mean	CS9/GM Log ratio
993	mmu-miR-34b-3p	0.0329	398	660	0.73
1054	mmu-miR-467b*	0.0678	733	153	-2.26
867	mmu-miR-1187	0.0687	1852	474	-1.97
1052	mmu-miR-467a*	0.0799	442	97	-2.19
590	hsa-miR-518f*	0.0377	41	25	-0.7
234	hsa-miR-181a-2*	0.0419	5	36	2.99
932	mmu-miR-21*	0.0696	40	31	-0.34
863	mmu-miR-105	0.0711	39	33	-0.26
722	hsa-miR-616	0.0758	47	34	-0.48
809	hsa-miR-877	0.0799	37	65	0.82
114	hsa-miR-1273	0.0839	4	37	3.4
588	hsa-miR-518e*	0.0855	44	32	-0.47
275	hsa-miR-192	0.0857	170	229	0.43
481	hsa-miR-382	0.0862	20	33	0.71
435	hsa-miR-340*	0.0884	23	32	0.48
597	hsa-miR-520a-3p	0.0928	49	29	-0.73
176	hsa-miR-137	0.094	25	33	0.37
599	hsa-miR-520b	0.0981	43	22	-0.99

## Sheet: LS12
Reporter	Name	p-value	GM Mean	LS12 Mean	LS12/GM Log ratio
1067	mmu-miR-483	0.0917	679	316	-1.1
40	hsa-miR-1181	0.0311	48	61	0.34
519	hsa-miR-483-5p	0.0466	433	225	-0.95
576	hsa-miR-517*	0.0527	34	24	-0.5
169	hsa-miR-134	0.0556	34	39	0.22
929	mmu-miR-207	0.0646	37	48	0.38
594	hsa-miR-519d	0.0671	52	32	-0.7
588	hsa-miR-518e*	0.073	44	26	-0.73
110	hsa-miR-1269	0.0753	8	33	2.03
973	mmu-miR-31*	0.079	40	50	0.31
852	hsa-miR-96*	0.0798	48	19	-1.33
672	hsa-miR-572	0.0847	30	58	0.95
432	hsa-miR-33b	0.0884	25	36	0.54

## Sheet: 115
Reporter	Name	p-value	GM Mean	115 Mean	115/GM Log ratio
12	hsa-let-7f	0.0688	11268	9371	-0.27
283	hsa-miR-195	0.0824	3817	1942	-0.97
95	hsa-miR-125a-5p	0.092	931	687	-0.44
285	hsa-miR-196a	0.0128	192	61	-1.65
983	mmu-miR-337-3p	0.0376	41	30	-0.47
164	hsa-miR-1322	0.0455	37	19	-0.95
444	hsa-miR-34c-3p	0.0487	288	202	-0.51
364	hsa-miR-28-5p	0.0543	238	159	-0.58
593	hsa-miR-519c-3p	0.0569	44	23	-0.94
234	hsa-miR-181a-2*	0.0684	5	31	2.78
100	hsa-miR-126*	0.0689	5	33	2.72
590	hsa-miR-518f*	0.0707	41	15	-1.46
978	mmu-miR-325*	0.0736	38	26	-0.58
480	hsa-miR-381	0.074	17	32	0.9
561	hsa-miR-509-5p	0.077	34	26	-0.38
711	hsa-miR-606	0.0776	36	18	-1.02
650	hsa-miR-551a	0.0796	44	18	-1.32
362	hsa-miR-27b*	0.086	15	34	1.21
33	hsa-miR-10a	0.088	401	282	-0.51
562	hsa-miR-510	0.0883	38	28	-0.43
107	hsa-miR-1266	0.0897	7	38	2.44
722	hsa-miR-616	0.0907	47	33	-0.53
195	hsa-miR-1469	0.097	99	397	2.01
110	hsa-miR-1269	0.0971	8	38	2.23
932	mmu-miR-21*	0.0993	40	21	-0.95

## Sheet: Fe5
Reporter	Name	p-value	GM Mean	Fe5 Mean	Fe5/GM Log ratio
96	hsa-miR-125b	0.0281	25860	17222	-0.59
195	hsa-miR-1469	0.0381	99	610	2.63
338	hsa-miR-221	0.0482	4885	1279	-1.93
119	hsa-miR-127-5p	0.00344	5	34	2.73
369	hsa-miR-299-3p	0.024	16	35	1.14
364	hsa-miR-28-5p	0.0278	238	123	-0.95
574	hsa-miR-516a-5p	0.0287	31	14	-1.11
99	hsa-miR-126	0.0295	6	35	2.54
105	hsa-miR-1264	0.0399	3	30	3.33
164	hsa-miR-1322	0.0408	37	14	-1.38
122	hsa-miR-1278	0.0419	3	30	3.09
1062	mmu-miR-468	0.0429	54	40	-0.43
955	mmu-miR-295	0.0466	31	13	-1.27
722	hsa-miR-616	0.0513	47	39	-0.28
110	hsa-miR-1269	0.0532	8	44	2.46
106	hsa-miR-1265	0.0534	5	35	2.91
589	hsa-miR-518f	0.0545	41	16	-1.35
588	hsa-miR-518e*	0.0548	44	17	-1.37
897	mmu-miR-182	0.0572	14	45	1.7
978	mmu-miR-325*	0.0582	38	25	-0.64
108	hsa-miR-1267	0.0595	5	36	2.96
478	hsa-miR-380	0.0634	15	36	1.25
254	hsa-miR-188-5p	0.0681	33	153	2.24
594	hsa-miR-519d	0.0687	52	37	-0.5
894	mmu-miR-16*	0.0687	9	33	1.8
362	hsa-miR-27b*	0.0753	15	44	1.56
378	hsa-miR-300	0.0777	30	48	0.66
582	hsa-miR-518b	0.0778	36	25	-0.52
767	hsa-miR-655	0.0811	7	30	2.05
169	hsa-miR-134	0.0824	34	50	0.58
1151	mmu-miR-704	0.0838	19	64	1.73
107	hsa-miR-1266	0.084	7	40	2.51
550	hsa-miR-502-5p	0.0865	37	16	-1.22
1147	mmu-miR-700	0.0874	20	53	1.42
114	hsa-miR-1273	0.0891	4	33	3.23
391	hsa-miR-30a	0.0903	369	84	-2.14
120	hsa-miR-1276	0.0947	7	42	2.48
934	mmu-miR-212	0.0957	37	12	-1.64
1207	mmu-miR-92a*	0.0976	10	32	1.7
123	hsa-miR-1279	0.0996	2	30	3.77
926	mmu-miR-202-3p	0.0997	34	11	-1.67
