# Supplementary material for: Genetic and Epigenetic Changes in Chromosomally Stable and Unstable Progeny of Irradiated Cells
Source: PLoS One. 2014 Sep 24;9(9):e107722. doi: 10.1371/journal.pone.0107722 (PMC4175465; doi:10.1371/journal.pone.0107722)
Supplement: Workbook S2 — mRNA identified as differentially regulated for each clone as compared to the parental GM10115 cell line. (XLSX) [file pone.0107722.s005.xlsx]

## Sheet: 114 vs GM 753
Probe Set ID	Corrected p-value	Entrez Gene	Gene Symbol	114 Fold Change
1449315_at	0.000190437	23965	Odz3	11.3986
1438420_at	0.000691079	170791	Rbm39	2.54443
1435229_at	0.000260263	235283	Gramd1b	2.57115
1425516_at	0.00317723	108155	Ogt	2.57689
1448454_at	0.00241364	67996	Srsf6	2.21626
1422278_at	0.000157085	13490	Drd3	2.09751
1453913_a_at	0.00825832	21355	Tap2	2.04931
1438312_s_at	0.025783	16998	Ltbp3	2.00752
1423795_at	0.00279425	71514	Sfpq	1.91004
1456345_at	0.0213343	320057	A630057N01Rik	1.86448
1416483_at	0.00530596	22129	Ttc3	1.77174
1435078_at	0.015823	77097	Tanc2	1.74106
1451660_a_at	0.0395222	15414	Hoxb6	1.72086
1438366_x_at	0.0102769	12725	Clcn3	1.76208
1428245_at	0.0263794	68401	G6pc3	1.66762
1450397_at	0.00215927	17755	Mtap1b	1.60927
1443838_x_at	4.84858e-05	56473	Fads2	1.66363
1420352_at	0.0143146	70835	Prss22	1.6219
1423508_at	0.0347444	54169	Myst4	1.6115
1437270_a_at	0.000860716	56708	Clcf1	1.63187
1445843_at	0.00477364	244059	Chd2	1.65547
1447693_s_at	0.0110328	18007	Neo1	1.66993
1452219_at	0.00261827	224807	Tmem63b	1.61005
1418485_at	0.000916893	20536	Slc4a3	1.61052
1439037_at	0.00753135	67040	Ddx17	1.57873
1424359_at	0.0435727	75475	Oplah	1.63121
1423828_at	0.000296865	14104	Fasn	1.56709
1449867_at	0.00724146	15427	Hoxc9	1.63562
1455306_at	0.00693572	231128	Fam193a	1.62092
1437598_at	0.0247069	56490	Zbtb20	1.56503
1429537_at	0.000340187	66625	Sfrs18	1.55729
1455533_at	0.00513439	319513	Fam113a	1.51028
1423515_at	0.00309998	20273	Scn8a	1.62729
1419354_at	0.0315946	93691	Klf7	1.5511
1455078_at	0.0311764	100504120 /// 237860	LOC100504120 /// Ssh2	1.46645
1416083_at	0.00637583	22682	Zfand5	1.51081
1448568_a_at	0.0252705	20515	Slc20a1	1.53409
1425983_x_at	0.024623	15258	Hipk2	1.4869
1448704_s_at	0.0201903	109815	H47	1.4998
1435680_a_at	0.0128525	83768	Dpp7	1.51393
1454683_at	0.0121028	231769	Sfswap	1.51788
1422624_at	0.000806545	56210	Rev1	1.45897
1424642_at	0.00591296	225160	Thoc1	1.46137
1451249_at	0.00847918	212528	Trmt1	1.52093
1436959_x_at	0.000954647	56876	Nelf	1.4261
1423740_a_at	0.00159832	236732	Rbm10	1.47785
1448448_a_at	0.00569152	12651	Chkb	1.53231
1424770_at	6.10888e-05	109624	Cald1	1.44902
1451738_at	0.0344643	108155	Ogt	1.45075
1439158_at	0.00213558	228012	Tlk1	1.4243
1448437_a_at	0.0277342	56055	Gtpbp2	1.43148
1420895_at	0.0349145	21812	Tgfbr1	1.38478
1455143_at	0.00170886	216856	Nlgn2	1.4632
1434825_at	0.0113013	231861	Tnrc18	1.43009
1442918_at	0.0225396	260315	Nav3	1.45219
1428931_a_at	0.0165418	67287	Parp6	1.4997
1452182_at	0.000348829	108148	Galnt2	1.44251
1436351_at	0.0159644	230027	Coq3	1.42399
1436758_at	0.0273097	208727	Hdac4	1.38626
1435970_at	0.0300017	18099	Nlk	1.36026
1455434_a_at	0.0327879	16709	Ktn1	1.36009
1427986_a_at	0.0215005	107581	Col16a1	1.46636
1434530_at	0.0485867	23966	Odz4	1.37518
1435108_at	0.0065363	239027	Arhgap22	1.35596
1450642_at	0.02174	70354	Secisbp2l	1.37607
1454900_s_at	0.0377272	105689	Mycbp2	1.43602
1416254_a_at	0.000988641	80743	Vps16	1.43601
1426815_s_at	0.0377964	227648	Sec16a	1.35123
1426901_s_at	0.00160326	216874	Camta2	1.38769
1423274_at	0.00158951	18130	Ints6	1.39576
1418007_at	0.0417287	67367	Gcfc1	1.41653
1434274_at	0.0237213	105689	Mycbp2	1.3726
1437106_at	0.00721021	214899	Kdm5a	1.32593
1426477_at	0.0202511	218397	Rasa1	1.36487
1448596_at	0.00206028	102857	Slc6a8	1.3437
1444004_at	0.0328062	331401	Thoc2	1.34851
1418594_a_at	0.0431101	17977	Ncoa1	1.34546
1424161_at	0.0245757	228889	Ddx27	1.33483
1452394_at	0.0280279	27267	Cars	1.30865
1426833_at	0.00988261	230861	Eif4g3	1.37428
1444343_at	0.0337719	320257	A130064L14Rik	1.30662
1427408_a_at	0.00876665	230753	Thrap3	1.34878
1429624_at	0.0187237	66660	Sltm	1.31052
1417220_at	0.0079661	14085	Fah	1.33872
1452720_a_at	0.0100908	66899	Fip1l1	1.37171
1416648_at	0.000501097	13424	Dync1h1	1.34398
1426271_at	0.0173922	226026	Smc5	1.35701
1419256_at	0.0157194	20742	Spnb2	1.31037
1437688_x_at	0.00039803	70495	Atp6ap2	1.32946
1449523_at	0.0418938	12055	Bcl7c	1.29692
1416852_a_at	0.00173674	26562	Ncdn	1.37877
1427009_at	0.0414819	16776	Lama5	1.40389
1423201_at	7.18916e-05	20185	Ncor1	1.33173
1427233_at	0.00221526	110796	Tshz1	1.30546
1438688_at	0.000847412	75956	Srrm2	1.28417
1426327_s_at	0.0018859	109910 /// 12803 /// 664779	Cntf /// U05342 /// Zfp91	1.31235
1418300_a_at	0.00141043	17347	Mknk2	1.31172
1456133_x_at	0.00249813	16419	Itgb5	1.3115
1448472_at	0.0299472	22321	Vars	1.28048
1436899_at	7.18916e-05	72580	Zufsp	1.30987
1432447_a_at	0.00720409	70088	Meaf6	1.32945
1428383_a_at	0.00159832	268721	2310021P13Rik	1.3512
1416041_at	0.000247098	20393	Sgk1	1.28582
1429194_at	0.0345669	68140	Tigd2	1.30828
1453185_at	0.00655363	66625	Sfrs18	1.24805
1428319_at	0.0237057	67399	Pdlim7	1.34662
1419516_at	0.00372047	108160	Fam50a	1.32572
1424112_at	0.0192919	16004	Igf2r	1.31149
AFFX-BioDn-5_at	0.00623885			1.28431
1416085_s_at	0.000522963	22682	Zfand5	1.28918
1429121_at	0.024217	76857	Spopl	1.28413
1459166_at	0.0292064			1.25402
1428103_at	0.00658981	11487	Adam10	1.32408
1436157_at	0.0304666	67500	Ccar1	1.27937
1418192_at	0.0428976	17428	Mnt	1.30396
1459805_x_at	0.0061074	224907	Dus3l	1.27189
AFFX-r2-Ec-bioC-5_at	0.0162602			1.27361
1434937_at	0.0208499	105689	Mycbp2	1.27025
1439584_at	0.0407631	210172	Zfp526	1.28302
1420952_at	0.0142727	20658	Son	1.29588
1447819_x_at	3.3255e-05	12837	Col8a1	1.24925
1447537_at	0.0293154	69025	1500032P08Rik	1.28342
1456009_x_at	0.029372	21976	Top3b	1.27302
1442305_at	0.0352372	56055	Gtpbp2	1.25162
1456733_x_at	0.00647424	12406	Serpinh1	1.34182
1426083_a_at	0.0026487	12226	Btg1	1.27662
1433677_at	0.0109606	231769	Sfswap	1.3063
1433142_at	0.014832	70850	4921504P05Rik	1.25396
1452360_a_at	0.0313604	214899	Kdm5a	1.25076
1424384_a_at	0.0155576	170737	Znrf1	1.24175
1433597_at	0.0488943	234023	Arglu1	1.26026
AFFX-BioC-5_at	0.00847914			1.2728
1449477_s_at	0.0328624	170441	Slc2a10	1.26181
AFFX-BioC-3_at	0.002022			1.26541
1423659_a_at	0.0442684	233204	Tbc1d17	1.28356
AFFX-r2-Ec-bioC-3_at	0.0155975			1.25493
1455823_at	0.0142727	102774	Bbs4	1.32986
1426326_at	0.00249653	109910	Zfp91	1.23211
1434112_at	0.00545611	99633	Lphn2	1.32384
1426559_at	0.0365572	243272	Sbno1	1.26712
1416084_at	0.00386863	22682	Zfand5	1.24828
1432130_a_at	0.00481014	67120	Ttc14	1.23858
1436884_x_at	0.00129083	14030	Ewsr1	1.26021
1423069_at	0.048092	11538 /// 13480	Adnp /// Dpm1	1.22798
AFFX-r2-Ec-bioD-5_at	0.00221526			1.26257
1417376_a_at	0.00766426	54725	Cadm1	1.26345
1419613_at	4.17063e-05	12836	Col7a1	1.26921
1433829_a_at	0.00317133	53379	Hnrnpa2b1	1.21195
1459974_x_at	0.036856	76795	Tbc1d9b	1.2096
1423741_at	0.0354684	236732	Rbm10	1.26048
1451436_at	0.0287443	243272	Sbno1	1.2286
1423160_at	0.0135521	114715	Spred1	1.24237
1433738_at	0.00528556	214627	Papd5	1.25753
1421197_a_at	0.0248964	56215	Acin1	1.35453
1437044_a_at	0.000792448	14466	Gba	1.27002
1428691_at	0.00197467	244059	Chd2	1.2274
1417238_at	0.00587058	14030	Ewsr1	1.28945
1421072_at	0.000672224	54352	Irx5	1.19954
AFFX-BioDn-3_at	0.0076719			1.21562
1428466_at	0.041986	216848	Chd3	1.1998
1419384_at	0.0467953	18693	Pick1	1.19962
1460691_at	0.00885845	213753	Zfp598	1.23581
1433729_x_at	2.20845e-05	73078	Pmpcb	1.2108
1445621_at	0.0409952			1.21205
1450957_a_at	0.00574319	18412	Sqstm1	1.22299
1418901_at	0.00123181	12608	Cebpb	1.20909
1436783_x_at	0.00176301	54401	Ywhab	1.18374
1434366_x_at	0.0327429	12260	C1qb	1.19066
1424572_a_at	0.0256283	26914	H2afy	1.18048
1427310_at	0.000186616	207165	Bptf	1.21255
1448325_at	0.019254	17872	Ppp1r15a	1.18115
1423042_at	0.00193729	13205	Ddx3x	1.18194
AFFX-r2-Ec-bioD-3_at	0.0026487			1.2037
1424922_a_at	2.75986e-05	57261	Brd4	1.19246
1418022_at	0.021047	74838	Naa15	1.19115
1427134_at	0.0168485	218543	Srsf12	1.2189
1439445_x_at	0.0248964	104112	Acly	1.16461
1435019_at	0.0302456	217218	Atxn7l3	1.16613
1435454_a_at	0.00730226	229003	BC006779	1.14297
1438559_x_at	0.0367709	68682	Slc44a2	1.16277
1455815_a_at	0.00957646	54401	Ywhab	1.1512
1437279_x_at	0.00897406	20969	Sdc1	1.22627
1455836_at	0.0315267	18789	Papola	1.14954
1419835_s_at	0.0106796	18810	Plec	1.1745
1417931_at	0.00122669	17423	Ndst2	1.16351
1427116_at	0.0026487	233904	Setd1a	1.15527
1424726_at	0.0416264	232086	Tmem150a	1.15733
1460692_at	0.00402211	110147	Ehmt2	1.17335
1415764_at	0.0229368	70579	Zc3h11a	1.15913
AFFX-CreX-5_at	0.0176151			1.13315
1456381_x_at	0.00260946	17210	Mcl1	1.14457
1448632_at	0.00985704	19171	Psmb10	1.14428
1438708_x_at	0.00724146	54401	Ywhab	1.13993
AFFX-CreX-3_at	0.00267415			1.11666
1419818_x_at	0.00621331	52231	Ankzf1	1.11358
1456695_x_at	0.00239653	59008	Anapc5	1.09476
1449821_a_at	0.0454499	76890	Memo1	1.08411
AFFX-r2-P1-cre-5_at	0.00286676			1.08628
1454620_x_at	0.00464352	100043734 /// 20104 /// 639593 /// 667739	Gm13654 /// Gm16409 /// LOC639593 /// Rps6	-1.07954
1436242_a_at	0.001342	75458	Cklf	-1.10029
1415781_a_at	0.0278262	170930 /// 675440	Gm13430 /// Sumo2	-1.10833
AFFX-b-ActinMur/M12481_3_at	0.00225294	11461	Actb	-1.09625
1453118_s_at	0.000417508	19934	Rpl22	-1.11048
1416243_a_at	0.0188289	100040823 /// 66489	Gm10269 /// Rpl35	-1.11749
AFFX-MURINE_B2_at	0.0037008			-1.11947
AFFX-GapdhMur/M32599_M_at	0.00415086	14433	Gapdh	-1.14173
1433611_s_at	0.0211673	231889	Bud31	-1.12947
1420502_at	0.000125048	20229	Sat1	-1.12896
1416719_a_at	0.00211269	67097	Rps10	-1.14169
1448479_at	0.013662	22123	Psmd3	-1.14317
1436292_a_at	0.00344323	18245	Oaz1	-1.1442
1416835_s_at	0.0182834	11702	Amd1	-1.18087
1426390_a_at	0.0421545	11840	Arf1	-1.15123
1455662_x_at	0.00109645	20068	Rps17	-1.14999
1427875_a_at	8.62413e-05	100048552 /// 68436	LOC100048552 /// Rpl34	-1.15987
1438678_at	0.0149495	67885	1500011K16Rik	-1.15828
1428263_a_at	0.0195743	67673	Tceb2	-1.15438
1416119_at	0.000395026	22166	Txn1	-1.1363
1418624_at	0.0469575	22608	Ybx1	-1.17186
1417177_at	0.000649091	14635	Galk1	-1.23224
1448280_at	0.0291168	20977	Syp	-1.15605
1430288_x_at	0.0148479	66481	Rps21	-1.15817
1416004_at	0.00415879	22629	Ywhah	-1.18441
1423051_at	0.00804734	51810	Hnrnpu	-1.16634
1460351_at	0.0347954	20195	S100a11	-1.1563
1435011_x_at	0.0234674	58810	Akr1a4	-1.18196
1427060_at	0.0144512	26417	Mapk3	-1.17358
1424635_at	0.0498746	13627	Eef1a1	-1.18971
1451136_a_at	0.0298401	217715	Eif2b2	-1.17689
1460201_a_at	0.0169461	68193	Rpl24	-1.18086
1427527_a_at	0.0277386	19227	Pthlh	-1.25681
1448286_at	0.000239784	15108	Hsd17b10	-1.17805
1454933_at	0.0375947	230752	Fam176b	-1.17513
1417762_a_at	0.0215005	26961	Rpl8	-1.17461
1419573_a_at	0.0388415	16852	Lgals1	-1.16632
1434892_x_at	0.0403509	19646	Rbbp4	-1.19085
1430536_a_at	0.0284715	13877	Erh	-1.19375
1459986_a_at	0.000168931	20068	Rps17	-1.19135
1418506_a_at	0.00338657	21672	Prdx2	-1.21161
1423823_at	0.0481809	69902	Mrto4	-1.19527
1416217_a_at	0.0107444	19981	Rpl37a	-1.18868
1437428_x_at	0.00425738	217715	Eif2b2	-1.18524
1448346_at	0.000939922	12631	Cfl1	-1.17454
1435395_s_at	0.00160326	57423	Atp5j2	-1.1984
1452787_a_at	0.0113437	15469	Prmt1	-1.19166
1422753_a_at	0.0231103	67005	Polr3k	-1.25007
1418127_a_at	0.0114217	26926	Aifm1	-1.2105
1416807_at	0.0448151	19982	Rpl36a	-1.20703
1434705_at	0.0182648	13017	Ctbp2	-1.20169
1416485_at	0.0404542	53600	Timm23	-1.2138
1431145_a_at	0.0065363	67116	Cuedc2	-1.21987
1454813_at	0.00233209	66167	Ccdc72	-1.21642
1456651_a_at	0.0278264	108989	Tpr	-1.21022
1424101_at	0.00428952	15388	Hnrnpl	-1.19322
1455479_a_at	0.00195195	66105	Ube2d3	-1.21696
1460685_at	0.024756	21855	Timm17b	-1.20269
1436722_a_at	0.00544522	11461	Actb	-1.22416
1415695_at	0.0182648	26440	Psma1	-1.22693
1448191_at	0.0123154	18817	Plk1	-1.22138
1417949_at	0.0182648	67781	Ilf2	-1.21936
1415785_a_at	0.004607	12469	Cct8	-1.21858
1425550_a_at	0.00834328	19084	Prkar1a	-1.24091
1415771_at	0.00213558	17975	Ncl	-1.23726
1422519_at	0.00310982	12361	Cask	-1.24262
1418102_at	0.00396756	15205	Hes1	-1.20118
1426784_at	0.00366242	217333	Trim47	-1.24716
1437261_at	0.0311572	72852	Mblac2	-1.20178
1454661_at	0.000769689	228033	Atp5g3	-1.22279
1428288_at	0.0382301	16601	Klf9	-1.24423
1448523_at	0.0356552	53885	Nphp1	-1.26398
1452850_s_at	0.00150119	52592	Brms1l	-1.24133
1417451_a_at	0.000476308	268373	Ppia	-1.21646
1415962_at	0.0180674	68135	Eif3h	-1.20382
1455800_x_at	0.0173186	68653	Samm50	-1.24146
1415967_at	0.0177141	17995	Ndufv1	-1.21243
1417712_at	0.00372047	67204	Eif2s2	-1.22612
1422432_at	0.0377448	13167	Dbi	-1.24953
1434541_x_at	0.0450793	20218	Khdrbs1	-1.21111
1428823_at	0.0194453	69692	Hddc2	-1.22176
1421819_a_at	0.0323582	56086	Set	-1.22564
1416478_a_at	0.0259541	17448	Mdh2	-1.24918
1423676_at	0.00432283	71679	Atp5h	-1.23603
1416163_at	0.043462	26891	Cops4	-1.2604
1448157_s_at	0.0045853	110954	Rpl10	-1.21544
1452209_at	0.00739451	227937	Pkp4	-1.26422
1423456_at	0.0346268	66912	Bzw2	-1.21569
1448492_a_at	0.0114295	66997	Psmd12	-1.22818
1423801_a_at	0.00018156	11821	Aprt	-1.22191
1420623_x_at	0.000233434	15481	Hspa8	-1.20189
1422549_at	0.0117308	56327	Arl2	-1.24356
1420499_at	0.00860274	14528	Gch1	-1.24882
1417052_at	0.00939333	26446	Psmb3	-1.23286
1422576_at	0.00121915	54138	Atxn10	-1.25156
1448993_at	1.09903e-05	67841	Atg3	-1.24306
1424264_at	0.0407015	69792	Med6	-1.24623
1436760_a_at	0.00344193	20116	Rps8	-1.2424
1417258_at	0.0187237	12465	Cct5	-1.25781
1415914_at	0.0493641	15384	Hnrnpab	-1.23907
1416842_at	0.0191654	14866	Gstm5	-1.25582
1448682_at	0.0215451	56455	Dynll1	-1.23566
1451714_a_at	0.0146579	26397	Map2k3	-1.2429
1434540_a_at	0.00141043	12757	Clta	-1.26273
1416219_at	0.017875	19921	Rpl19	-1.2521
1451205_at	0.00509454	19172	Psmb4	-1.25285
1426945_at	0.000987231	70572	Ipo5	-1.24747
1420811_a_at	0.00591296	12387	Ctnnb1	-1.24659
1438267_x_at	0.0227704	19826	Rnps1	-1.25512
1416099_at	0.0117215	19942	Rpl27	-1.25197
1421849_at	0.0277055	20843	Stag2	-1.27271
1424828_a_at	0.0458043	14194	Fh1	-1.27089
1428631_a_at	0.00215927	67003	Uqcrc2	-1.24849
1450632_at	0.0206565	11848	Rhoa	-1.34985
1450623_at	0.0422352	14693	Gnb2	-1.27049
1423969_at	0.0485867	69736	Nup37	-1.26258
1448153_at	7.76795e-05	12858	Cox5a	-1.25377
1418574_a_at	0.0295283	20422	Shfm1	-1.25215
1416642_a_at	0.0352978	22070	Tpt1	-1.29508
1450908_at	0.0149607	13684	Eif4e	-1.24797
1422715_s_at	0.0438694	11431	Acp1	-1.30875
1428075_at	0.00276263	100041273 /// 68194	Gm3244 /// Ndufb4	-1.2598
1448172_at	0.00270556	17449	Mdh1	-1.29511
1422712_a_at	0.0299495	22196	Ube2i	-1.29633
1425526_a_at	0.00900587	18933	Prrx1	-1.25064
1435416_x_at	0.0384757	14755	Pigq	-1.28147
1422613_a_at	0.00560822	27176	Rpl7a	-1.27928
1434665_at	0.00777958	11593	Aga	-1.26875
1416067_at	0.0496001	15982	Ifrd1	-1.31056
1429259_a_at	0.0188605	544717 /// 66263	1190007I07Rik /// 1810014B01Rik	-1.28332
1415778_at	0.0121311	56397	Morf4l2	-1.28346
1451179_a_at	0.0173021	19317	Qk	-1.2641
1452246_at	0.0032285	20409	Ostf1	-1.26142
1421260_a_at	0.00743785	20810	Srm	-1.25914
1450845_a_at	0.0009474	66882	Bzw1	-1.28212
1416466_at	0.00178908	30960	Vapa	-1.30087
1428116_a_at	0.0140457	100040531 /// 100040563 /// 100040631 /// 100310872 /// 21648	Dynlt1a /// Dynlt1b /// Dynlt1c /// Dynlt1e /// Dynlt1f	-1.27709
1451135_at	0.00162455	229906	Gtf2b	-1.28144
1448894_at	0.0308781	14187	Akr1b8	-1.31298
1422475_a_at	0.02883	100043780 /// 20091 /// 668144	Gm10119 /// Gm9000 /// Rps3a	-1.26974
1454980_at	0.0299472			-1.30955
1416093_a_at	0.0053501	66448	Mrpl20	-1.28053
1449255_a_at	0.0109873	66480	Rpl15	-1.28696
1449877_s_at	0.012099	100042970	Kifc1	-1.2991
1423373_at	0.0132164	54364	Rpp30	-1.28131
1416074_a_at	0.0322697	19943	Rpl28	-1.29494
1423772_x_at	0.0065363	11740	Slc25a5	-1.28677
1438118_x_at	0.0227525	22352	Vim	-1.29806
1431745_a_at	0.0377448	75553	Zc3h14	-1.27979
1416057_at	0.0241175	104130	Ndufb11	-1.26106
1425676_a_at	0.000263427	54325	Elovl1	-1.28938
1448262_at	0.00279461	26445	Psmb2	-1.28758
1429291_at	0.0257762	70247	Psmd1	-1.28313
1415990_at	0.0100555	22334	Vdac2	-1.27725
1415858_at	0.0366129	56347	Eif3c	-1.31033
1423642_at	0.00197372	227613	Tubb2c	-1.32577
1450150_a_at	0.00270354	270106	Rpl13	-1.30835
1435429_x_at	0.00296319	67941	Rps27l	-1.28726
1437019_at	0.00359942	69134	2200001I15Rik	-1.29489
1451981_at	0.0406684	110012	Gm16517	-1.33481
1417716_at	0.00549779	14719	Got2	-1.27855
1423855_x_at	0.00672051	100040745 /// 100040929 /// 100042880 /// 319195	Gm10294 /// Gm10362 /// Rpl17 /// Rpl17-ps3	-1.28663
1427947_at	0.0348215	232987	B9d2	-1.25025
1417294_at	0.000820352	110198	Akr7a5	-1.31967
1436874_x_at	0.0432837	11740	Slc25a5	-1.31125
1422943_a_at	0.0250402	15507	Hspb1	-1.2896
1417864_at	0.00143156	18655	Pgk1	-1.31426
1427504_s_at	0.00835505	20382	Srsf2	-1.30576
1437413_x_at	0.0357772	20090	Rps29	-1.31305
1430124_x_at	0.0255352	58810	Akr1a4	-1.31234
1455480_s_at	0.00324864	66105	Ube2d3	-1.32101
1426721_s_at	0.0175168	99929	Tiparp	-1.2959
1433528_at	0.00825832	235459	Gtf2a2	-1.30993
1424212_at	0.00889885	68118	9430023L20Rik	-1.29497
1435897_at	0.00702542	19951	Rpl32	-1.30731
1417608_a_at	0.0359892	22121	Rpl13a	-1.29888
1416020_a_at	0.016345	11951	Atp5g1	-1.31536
1423449_a_at	0.00260913	60595	Actn4	-1.31017
1451493_at	0.00748072	65113	Ndfip1	-1.29942
1448646_at	0.0102334	57750	Wdr12	-1.30303
1418443_at	0.011229	103573	Xpo1	-1.29809
1450644_at	0.0115544	12192	Zfp36l1	-1.29626
1418711_at	0.00777958	18590	Pdgfa	-1.32097
1417830_at	0.0202511	24061	Smc1a	-1.33192
1429104_at	0.0215409	67803	Limd2	-1.33406
1418005_at	0.00432074	67680	Sdhb	-1.32399
1415833_x_at	0.0211673	20090	Rps29	-1.30587
1417499_at	0.0224866	30059	Timm10	-1.31335
1416565_at	0.00344193	110323	Cox6b1	-1.32906
1460432_a_at	0.0102295	16341	Eif3e	-1.31879
1453796_a_at	0.0021661	67456	Ergic2	-1.35456
1422827_x_at	0.0103557	22232	Slc35a2	-1.31795
1417366_s_at	0.00935074	12313	Calm1	-1.32467
1417364_at	0.0041701	67160	Eef1g	-1.33489
1452740_at	0.00520663	77579	Myh10	-1.33794
1451294_s_at	0.00854859	20643	Snrpe	-1.33724
1431665_a_at	0.0439058	30057	Timm8b	-1.35468
1415817_s_at	0.0452846	12468	Cct7	-1.31982
1416554_at	0.0149852	54132	Pdlim1	-1.36583
1415980_at	0.000326538	67942	Atp5g2	-1.32916
1437012_x_at	0.0252331	223864	Rapgef3	-1.32218
1460678_at	0.0409349	69554	Klhdc2	-1.3405
1419583_at	0.00730492	12418	Cbx4	-1.32885
1452422_a_at	0.0119995	20639	Snrpb2	-1.31846
1426659_a_at	0.0354773	268449	Rpl23a	-1.35009
1449145_a_at	0.0423383	12389	Cav1	-1.35752
1448158_at	0.0223492	20969	Sdc1	-1.33673
1415882_at	0.0306409	66092	Ghitm	-1.29131
1418621_at	0.0169461	59021	Rab2a	-1.33644
1450021_at	0.00239922	54609	Ubqln2	-1.3442
1452925_a_at	0.0271879	69104	March5	-1.3654
1437102_at	0.0368039	228994	Ythdf1	-1.32037
1416970_a_at	0.0220646	12866	Cox7a2	-1.33355
1423522_at	0.0044337	108176 /// 18150	Npm3 /// Npm3-ps1	-1.3639
1452540_a_at	6.3616e-06	319179 /// 319185 /// 319186 /// 319188 /// 665596 /// 665622 /// 68024	Gm11277 /// Gm13646 /// Hist1h2bc /// Hist1h2be /// Hist1h2bl /// Hist1h2bm /// Hist1h2bp	-1.34008
1438554_x_at	0.0137214	22384	Eif4h	-1.34524
1431815_a_at	0.0081203	72199	Mms19	-1.34804
1434801_x_at	0.00268707	11740	Slc25a5	-1.34904
1422463_a_at	0.00623149	94062	Mrpl3	-1.34625
1451035_a_at	0.0373987	58810	Akr1a4	-1.31251
1423187_at	0.0263794	93739	Gabarapl2	-1.3565
1415714_a_at	0.025855	66618	Snrnp27	-1.32423
1423993_at	0.00101275	66144	Atp6v1f	-1.33054
1448430_a_at	0.0175008	17938	Naca	-1.33141
1415716_a_at	0.0456341	100043813 /// 57294	Gm9846 /// Rps27	-1.34648
1422572_at	0.022524	56212	Rhog	-1.3759
1432416_a_at	0.00126974	18148	Npm1	-1.32442
1417055_at	0.0113106	66055	0610009D07Rik	-1.34494
1460699_at	0.0416264	57294	Rps27	-1.33675
1416546_a_at	0.00627321	19988	Rpl6	-1.36964
1438040_a_at	0.0113437	22027	Hsp90b1	-1.34119
1419091_a_at	0.0171234	12306	Anxa2	-1.34409
1448203_at	0.00496122	100042348 /// 27425	Atp5l /// Gm10221	-1.35283
1417374_at	0.0157194	22145	Tuba4a	-1.39782
1423040_at	0.0185683	66882	Bzw1	-1.35291
1416054_at	0.0240828	20103	Rps5	-1.37313
1431765_a_at	0.021102	100043752 /// 16898 /// 546164 /// 620248 /// 666668	Gm5921 /// Gm6139 /// Gm8225 /// Rps2 /// Rps2-ps6	-1.34311
1423254_x_at	0.00112518	67941	Rps27l	-1.36771
1448330_at	0.0307299	14862	Gstm1	-1.34759
1426402_at	0.0242652	56403	Syncrip	-1.37849
1437741_at	0.0466878	216344	Rab21	-1.37419
1448739_x_at	0.0249582	20084	Rps18	-1.33916
1417316_at	0.00291168	66834	Acot13	-1.36829
1427578_a_at	0.000891347	16418	Eif6	-1.35781
1417259_a_at	0.0149669	12345	Capzb	-1.36758
1435824_at	0.0438278	22632	Yy1	-1.35566
1425964_x_at	0.0101201	15507	Hspb1	-1.36008
1451185_at	0.0225283	66125	Sf3b5	-1.3596
1416420_a_at	0.0165172	20005	Rpl9	-1.39209
1428973_s_at	0.0433553	66061	Tctex1d2	-1.42047
1448564_at	0.0179739	23991	Cib1	-1.36201
1423625_a_at	0.0496313	67713	Dnajc19	-1.35955
1426586_at	0.0395035	67863	Slc25a11	-1.38168
1416069_at	0.0200219	56421	Pfkp	-1.42314
1455168_a_at	0.00395078	14694	Gnb2l1	-1.39682
1436416_x_at	0.0263748	14356	Fxc1	-1.36273
AFFX-b-ActinMur/M12481_M_at	0.00892444	11461	Actb	-1.36773
1460288_a_at	0.0383547	56420	Ppp4c	-1.38817
1423111_at	0.00199669	11946	Atp5a1	-1.38684
1417144_at	0.034956	103733	Tubg1	-1.38439
1452680_at	0.0119995	107686	Snrpd2	-1.38412
1415701_x_at	0.0078996	65019	Rpl23	-1.36222
1434888_a_at	0.0468425	17184	Matr3	-1.38389
1435519_at	0.0418938	215449	Rap1b	-1.39204
1431101_a_at	0.0014622	78925	Srd5a1	-1.39066
1422488_at	0.0306586	56488	Nxt1	-1.38537
1418067_at	0.0202511	12632	Cfl2	-1.40061
1415839_a_at	0.00267415	18148	Npm1	-1.38515
1416728_at	0.0114217	13001	Csnk2b	-1.37121
1435151_a_at	0.000247098	27050	Rps3	-1.38586
1428291_at	0.0193759	69639	Exosc8	-1.3737
1450925_a_at	0.000419207	67941	Rps27l	-1.38634
1435593_x_at	0.00128366	20115	Rps7	-1.41364
1452415_at	0.00870202	109711	Actn1	-1.37916
1416161_at	0.00747772	19357	Rad21	-1.37886
1429476_s_at	0.0308781	56445	Dnaja2	-1.38066
1416792_at	0.00141823	14208	Ppm1g	-1.39016
1460175_at	0.00346565	66475	Rps23	-1.39035
1450655_at	0.020559	19211	Pten	-1.32829
1448109_a_at	0.0363457	19941	Rpl26	-1.40781
1448702_at	0.0395222	66191	Ier3ip1	-1.4109
1454610_at	0.0151437	235072	Sept7	-1.38638
1448643_at	0.024623	68475	Ssna1	-1.4155
1423148_at	0.0200966	21402	Skp1a	-1.38669
1425784_a_at	0.0396965	56177	Olfm1	-1.42434
1422483_a_at	0.00101275	13063	Cycs	-1.38906
1417418_s_at	0.00291168	12861	Cox6a1	-1.39153
1418481_at	0.000160222	268930	Pkmyt1	-1.42966
1427163_at	0.0142287	224826	Ubr2	-1.34816
1421082_s_at	0.00681377	23825	Banf1	-1.43331
1416404_s_at	0.0296941	100039355 /// 20055	Rps16 /// Rps16-ps2	-1.39681
1421823_a_at	0.00297604	19053	Ppp2cb	-1.41963
1416938_at	0.00221526	66121	Chchd1	-1.36095
1417274_at	0.0104541	53607	Snrpa	-1.39093
1460424_at	0.0273097	69094	Tmem160	-1.40571
1449643_s_at	0.00187399	218490	Btf3	-1.41486
1423941_at	0.000932555	12325	Camk2g	-1.39535
1416630_at	0.0054063	15903	Id3	-1.39179
1416191_at	0.0158321	53421	Sec61a1	-1.29062
1451128_s_at	0.0372029	110033	Kif22	-1.38985
1426679_at	0.0139131	68036	Zfp706	-1.40877
1433569_x_at	0.0192182	19384	Ran	-1.3882
1448142_x_at	0.00835587	68052	Rps13	-1.42389
1423053_at	0.00983012	11843	Arf4	-1.43464
1450149_a_at	0.000612056	19047	Ppp1cc	-1.41028
1438480_a_at	0.0227108	77862	Thyn1	-1.53776
1433770_at	0.0182648	12934	Dpysl2	-1.38966
1426931_s_at	0.0100026	52874	D19Bwg1357e	-1.3939
1426453_at	0.001885	69617	Pitrm1	-1.41484
1456292_a_at	0.00649323	22352	Vim	-1.39086
1416197_at	0.00621461	20630	Snrpc	-1.37497
1423972_at	0.000683194	110842	Etfa	-1.39636
1451470_s_at	0.00591296	276770	Eif5a	-1.41745
1449574_a_at	0.000162417	12540	Cdc42	-1.42722
1420953_at	0.0299798	11518	Add1	-1.39566
1418210_at	0.0148479	18645	Pfn2	-1.41679
1460680_a_at	0.00669004	100044627 /// 65019	LOC100044627 /// Rpl23	-1.42359
1417326_a_at	0.00152063	66156	Anapc11	-1.41002
1448527_at	0.00431147	56426	Pdcd10	-1.41679
1426736_at	0.0192894	14852	Gspt1	-1.42814
1416284_at	0.0135795	68611	Mrpl28	-1.43409
1450968_at	0.0128525	66694	Uqcrfs1	-1.39971
1416277_a_at	0.0100215	56040	Rplp1	-1.41375
1442145_at	0.0314687	224088	Atp13a3	-1.41992
1415906_at	0.00137843	19241	Tmsb4x	-1.45565
1415976_a_at	0.00954242	52502	Carhsp1	-1.38442
1415852_at	0.00728221	23918	Impdh2	-1.44948
1416544_at	0.012346	14056	Ezh2	-1.35227
1416036_at	0.0369312	14225	Fkbp1a	-1.45622
1425143_a_at	0.025197	227197	Ndufs1	-1.40048
1452285_a_at	0.0221388	66085	Eif3f	-1.42822
1460314_s_at	0.037403	15077 /// 260423 /// 319148 /// 319149 /// 319150 /// 319151 /// 319152 /// 319153 /// 319154 /// 360198 /// 97114 /// 97908	Hist1h3a /// Hist1h3b /// Hist1h3c /// Hist1h3d /// Hist1h3e /// Hist1h3f /// Hist1h3g /// Hist1h3h /// Hist1h3i /// Hist2h3b /// Hist2h3c1 /// Hist2h3c2-ps	-1.41774
1426394_at	0.0312262	78655	Eif3j	-1.39726
1415876_a_at	0.000156305	27370	Rps26	-1.43619
1437945_x_at	0.00985704	53605	Nap1l1	-1.42702
1426626_at	0.0113437	68705	Gtf2f2	-1.43969
1428068_at	0.00630143	68653	Samm50	-1.42286
1416256_a_at	0.0497757	22154	Tubb5	-1.44998
1424018_at	0.00515201	15254	Hint1	-1.45685
1420920_a_at	0.00101275	11840	Arf1	-1.4203
1448504_a_at	0.000154851	12417	Cbx3	-1.45188
1422072_a_at	0.00179038	14867	Gstm6	-1.46055
1437211_x_at	0.000891347	68801	Elovl5	-1.39591
1415849_s_at	0.00659085	16765	Stmn1	-1.45736
1448323_a_at	0.012099	12111	Bgn	-1.4262
1424372_at	0.0225283	75398	Mrpl32	-1.44922
1448879_at	0.0390601	22195	Ube2l3	-1.40023
1416235_at	0.0461656	98238	Lrrc59	-1.4331
1424327_at	0.0390104	75430	3200002M19Rik	-1.52261
1456795_at	0.00721795	666938	Bend4	-1.42304
1452040_a_at	0.0257779	14793	Cdca3	-1.37302
1417395_at	2.38405e-05	16600	Klf4	-1.4553
1423720_a_at	0.0314719	20224	Sar1a	-1.45845
1423985_at	0.0212072	14707	Gng5	-1.43493
1450934_at	0.0306465	13682	Eif4a2	-1.44797
1427742_a_at	0.0122731	23849	Klf6	-1.44124
1429227_x_at	0.0327879	53605	Nap1l1	-1.46643
1417004_at	0.0483177	22088	Tsg101	-1.46507
1454974_at	0.00669894	18208	Ntn1	-1.41897
1455364_a_at	0.00185252	20115	Rps7	-1.45145
1450372_a_at	0.00274927	19899	Rpl18	-1.46228
1426532_at	0.0254669	66505	Zmynd11	-1.49389
1421116_a_at	0.000251772	68585	Rtn4	-1.46467
1439421_x_at	0.00102559	12417	Cbx3	-1.45437
1428465_at	0.00800925	69804	Tmem147	-1.46798
1431085_a_at	0.000617133	18537	Pcmt1	-1.55542
1416026_a_at	0.0162722	269261	Rpl12	-1.45929
1418119_at	0.00124701	60365	Rbm8a	-1.46466
1450963_at	0.0404351	98758	Hnrnpf	-1.47375
1419452_at	0.0314825	56207	Uchl5	-1.47399
1423723_s_at	0.0124861	230908	Tardbp	-1.43725
1423715_a_at	0.0081562	18002	Nedd8	-1.46634
1421985_a_at	0.0178607	26987	Eif4e2	-1.49407
1422537_a_at	0.000657743	15902	Id2	-1.46031
1429376_s_at	6.41362e-06	68999	Anapc10	-1.47303
1452247_at	0.0291358	14359	Fxr1	-1.43588
1416633_a_at	0.0158686	68250	Fam96a	-1.47517
1416684_at	0.00270163	14113	Fbl	-1.49586
1429763_at	0.0398465	98417	Cnih4	-1.5103
1433575_at	0.0118374	20677	Sox4	-1.49604
1437185_s_at	0.0416766	19240	Tmsb10	-1.51934
1448113_at	0.0394679	16765	Stmn1	-1.52141
1416789_at	0.00206028	15929	Idh3g	-1.44898
1422884_at	0.00450242	67332	Snrpd3	-1.48548
1426510_at	0.0018981	109232	Sccpdh	-1.48971
1426381_at	0.040874	226169	Pprc1	-1.47207
1449243_a_at	0.000617133	20085	Rps19	-1.46949
1421081_a_at	0.0159471	23825	Banf1	-1.50647
1451312_at	0.0398239	75406	Ndufs7	-1.45557
1451448_a_at	0.0460081	74319	1110005A03Rik	-1.49004
1416941_s_at	0.00131834	22384	Eif4h	-1.49292
1451508_at	0.0235391	214048	Larp1b	-1.53301
1422660_at	0.0418588	19652	Rbm3	-1.51318
1418274_at	0.00155464	100043462 /// 68051	Nutf2 /// Nutf2-ps1	-1.48125
1428225_s_at	0.00672051	50926	Hnrpdl	-1.48729
1416829_at	0.0142727	11947	Atp5b	-1.4809
1416073_a_at	0.0193023	445007	Nup85	-1.48367
1448235_s_at	0.0472789	114675 /// 15289 /// 434174 /// 625781	4932431P20Rik /// Hmg1l1 /// Hmgb1 /// Hmgb1l	-1.47755
1453729_a_at	0.0138686	100502825 /// 67281	LOC100502825 /// Rpl37	-1.50355
1448605_at	0.0018981	11853	Rhoc	-1.50305
1417681_at	0.0479511	68219	Nudt21	-1.51823
1456700_x_at	0.0109051	17118	Marcks	-1.46613
1416167_at	0.00565099	53381	Prdx4	-1.52183
1434311_at	0.0468559	231464	Cnot6l	-1.55511
1449194_at	0.000302539	64658	Mrps25	-1.51804
1448609_at	0.00445562	22117	Tst	-1.4929
1448258_a_at	0.00263504	69019	Spcs1	-1.52165
1423382_a_at	0.0190856	98758	Hnrnpf	-1.51446
1425018_at	0.00667396	68995	Mcts1	-1.47343
1451162_at	0.000934181	68196	Hsbp1	-1.53144
1421083_x_at	0.0113437	23825	Banf1	-1.54177
1440253_at	0.033212	69077	Psmd11	-1.50467
1423283_at	0.000735896	18738	Pitpna	-1.49754
1424681_a_at	0.00914879	26442	Psma5	-1.48623
1424185_a_at	0.0315639	21761	Morf4l1	-1.543
1425810_a_at	0.0130218	13007	Csrp1	-1.55188
1430332_a_at	0.0306409	110006	Gusb	-1.55742
1419169_at	0.00599647	50772	Mapk6	-1.50083
1423734_at	0.0054479	19353	Rac1	-1.54503
1426256_at	0.012705	21854	Timm17a	-1.5458
1453554_a_at	0.00825832	74320	Wdr33	-1.51184
1448469_at	0.00715421	18073	Nid1	-1.50113
1428868_a_at	0.040453	100041965 /// 18245	Gm9786 /// Oaz1	-1.51173
1448166_a_at	0.00263819	19170	Psmb1	-1.53061
1424355_a_at	0.0026487	20467	Sin3b	-1.55171
1451989_a_at	0.00221526	212307	Mapre2	-1.5386
1453849_s_at	0.00180171	15384	Hnrnpab	-1.52463
1451278_a_at	0.00161478	66617	Mettl11a	-1.54406
1450878_at	0.00328284	109552	Sri	-1.5283
1420476_a_at	0.0227704	53605	Nap1l1	-1.51182
1450641_at	0.00102559	22352	Vim	-1.52735
1416415_a_at	0.000873358	51788	H2afz	-1.55998
1452674_a_at	0.00587058	73830	Eif3k	-1.54727
1448314_at	0.0489825	12534	Cdk1	-1.56385
1422764_at	0.012319	13589	Mapre1	-1.58399
1452896_at	0.00137693	14894	Gtl3	-1.55797
1417916_a_at	0.00132815	14356	Fxc1	-1.55488
1416937_at	0.00314117	56486	Gabarap	-1.57609
1451178_at	0.00392932	243510 /// 68499	Ccdc142 /// Mrpl53	-1.54673
1448198_a_at	0.0197504	67264	Ndufb8	-1.55427
1425329_a_at	0.00219628	109754	Cyb5r3	-1.57587
1416615_at	0.00177242	53895	Clpp	-1.55066
1430980_a_at	0.00308091	13681	Eif4a1	-1.51988
1451076_s_at	0.00819118	98221	Eif3m	-1.5558
1449256_a_at	0.000228722	53869	Rab11a	-1.57483
1451587_a_at	0.0327429	226591	Tiprl	-1.58724
1451190_a_at	0.0485867	104175	Sbk1	-1.63144
1422414_a_at	0.0281692	12314	Calm2	-1.61236
1452168_x_at	0.00102322	14852	Gspt1	-1.59366
1455655_a_at	0.0211469	230908	Tardbp	-1.52712
1415674_a_at	0.000476308	60409	Trappc4	-1.60493
1439695_a_at	0.000916893	240641	Kif20b	-1.61219
1420829_a_at	0.00581656	100503129 /// 22630	LOC100503129 /// Ywhaq	-1.60385
1452919_a_at	0.0101241	67078	Pgp	-1.59472
1416762_at	0.0182188	20194	S100a10	-1.56448
1429103_at	0.00629457	223696	Tomm22	-1.61885
1426652_at	0.0357772	17215	Mcm3	-1.56342
1455456_a_at	0.027729	66525	Timm50	-1.62051
1452778_x_at	6.49303e-05	53605	Nap1l1	-1.66085
1415912_a_at	0.0011369	68052	Rps13	-1.64162
1437859_x_at	0.00161363	276770	Eif5a	-1.61378
1423368_at	0.00114758	17775	Laptm4a	-1.72296
1436153_a_at	0.0272511	66505	Zmynd11	-1.56599
1418610_at	0.00983012	140919	Slc17a6	-1.69416
1419441_at	0.0123956	11837	Rplp0	-1.60967
1419522_at	0.0144512	67187	Zmynd19	-1.61713
1459985_at	0.00358098	66317	Wdr61	-1.63787
1433478_at	0.011229	381038	Parl	-1.57454
1428495_at	0.00170781	75593	2410003K15Rik	-1.63786
1423049_a_at	0.00158841	22003	Tpm1	-1.66484
1429777_at	0.0273304	23950	Dnajb6	-1.59946
1427557_at	0.00598437	223774	Alg12	-1.63688
1421267_a_at	0.0228198	17684	Cited2	-1.60381
1436902_x_at	0.0178767	19240	Tmsb10	-1.64695
1431105_a_at	0.0117308	67878	Tmem33	-1.6287
1426918_at	0.00669004	16412	Itgb1	-1.75825
1434951_at	0.0265443	74125	Armc8	-1.56315
1433507_a_at	0.0223768	100039489 /// 15331	Hmgn2 /// Hmgn4	-1.66804
AFFX-b-ActinMur/M12481_5_at	0.0224827	11461	Actb	-1.67704
1460186_at	3.71092e-05	107358	Tm9sf3	-1.69472
1459897_a_at	0.0151437	282619	Sbsn	-1.65555
1452253_at	0.000916893	50766	Crim1	-1.59164
1423840_at	0.016909	52469	Ccdc56	-1.69922
1452237_at	0.00145647	15463	Agfg1	-1.68485
1419352_at	0.00460461	67669	l7Rn6	-1.67899
1423531_a_at	0.016745	15382	Hnrnpa1	-1.66262
1451386_at	0.0414722	233016	Blvrb	-1.63243
1448296_x_at	0.0497637	22144	Tuba3a	-1.6485
1426266_s_at	0.0458303	67106	Zbtb8os	-1.62502
1451782_a_at	0.0378835	63959	Slc29a1	-1.65852
1417947_at	0.00709876	18538	Pcna	-1.73006
1423674_at	0.0123465	230484	Usp1	-1.65998
1460671_at	0.0170879	14775	Gpx1	-1.70695
1426162_a_at	0.0496539	19989	Rpl7	-1.79903
1420380_at	0.0407161	20296	Ccl2	-1.76441
1438761_a_at	0.00562009	18263	Odc1	-1.67529
1417457_at	0.0271879	66197	Cks2	-1.77228
1452207_at	0.0324428	17684	Cited2	-1.70148
1417219_s_at	0.00372047	19240	Tmsb10	-1.72742
1434597_at	0.0346219	217980	Larp4b	-1.70581
1433745_at	0.0236647	223435	Trio	-1.71358
1424328_s_at	0.0395336	75430	3200002M19Rik	-1.66513
1450405_at	0.0256283	56284	Mrpl19	-1.67338
1422547_at	0.00503239	19385	Ranbp1	-1.7185
1448524_s_at	0.000476308	20832	Ssr4	-1.77095
1416042_s_at	0.0164095	50927	Nasp	-1.66479
1454955_at	0.0037008	233726	Ipo7	-1.74853
1438320_s_at	0.0108574	17220	Mcm7	-1.73151
1452534_a_at	0.00364774	97165	Hmgb2	-1.72161
1416605_at	0.0152372	52530	Nhp2	-1.83908
1423263_at	0.000416202	15078	H3f3a	-1.80543
1416240_at	0.02883	19177	Psmb7	-1.68007
1455868_a_at	0.0250369	74237	Tubgcp2	-1.78409
1417126_a_at	0.000672224	68028	Rpl22l1	-1.76274
1424470_a_at	0.000515137	223864	Rapgef3	-1.82533
1423143_at	0.00264262	69237	Gtpbp4	-1.82327
1421991_a_at	0.0107284	16010	Igfbp4	-1.77791
1450358_at	0.00132815	80981	Arl4d	-1.81909
1425674_a_at	0.000424066	68991	Ssu72	-1.81361
1417353_x_at	0.00353862	68981	Snrpa1	-1.82749
1428869_at	0.00159832	70769	Nolc1	-1.88953
1416311_s_at	0.00581656	22144 /// 22147	Tuba3a /// Tuba3b	-1.86779
1448300_at	0.00546587	66447	Mgst3	-1.89236
1434598_at	0.00653877	217980	Larp4b	-1.89981
1420867_at	0.0113437	56334	Tmed2	-1.82155
1449403_at	0.0395222	18585	Pde9a	-1.78927
1436186_at	0.00910345	108961	E2f8	-1.87911
1430574_at	0.0035896	72391	Cdkn3	-1.85215
1424991_s_at	0.0121246	22171 /// 22172	Tyms /// Tyms-ps	-1.87379
1433751_at	0.0014622	227059	Slc39a10	-1.91348
1428406_s_at	0.00862939	353502	Hcfc1r1	-1.8858
1448277_at	0.0195635	18972	Pold2	-1.82117
1426864_a_at	0.00308518	17967	Ncam1	-1.95236
1448522_at	0.00599647	71984	Sars2	-1.81783
1438769_a_at	0.024623	77862	Thyn1	-1.88216
1448127_at	0.0370037	20133	Rrm1	-1.95295
1420828_s_at	0.000171406	100503129 /// 22630	LOC100503129 /// Ywhaq	-1.9313
1451366_at	0.018048	26893	Cops6	-1.93361
1452691_at	0.02417	76938	Rbm17	-1.96674
1418626_a_at	0.0042789	12759	Clu	-1.92518
1415860_at	0.000662354	16647	Kpna2	-2.03152
1426300_at	0.0173816	11658	Alcam	-1.91914
1450437_a_at	0.00544522	17967	Ncam1	-2.0454
1416028_a_at	0.0403451	15374	Hn1	-2.11229
1448206_at	0.0010503	19166	Psma2	-2.13199
1417458_s_at	0.0202511	66197	Cks2	-2.08119
1424186_at	0.008504	67896	Ccdc80	-2.04357
1425806_a_at	0.00109434	108098	Med21	-2.13307
1452430_s_at	0.0224827	110809	Srsf1	-2.10714
1429776_a_at	0.00441719	23950	Dnajb6	-2.19648
1421051_s_at	0.00187399	28084	Vps25	-2.20708
1416058_s_at	0.00476425	11949	Atp5c1	-2.30368
1420814_at	0.000791604	14569	Gdi2	-2.8579
1416326_at	0.00663463	12925	Crip1	-3.23727
1421811_at	6.65001e-06	21825	Thbs1	-13.149

## Sheet: 118 vs GM 473
Probe Set ID	Corrected p-value	Entrez Gene	Gene Symbol	118 Fold Change
1449315_at	0.000190437	23965	Odz3	9.15689
1438420_at	0.000691079	170791	Rbm39	2.68335
1435229_at	0.000260263	235283	Gramd1b	1.87583
1418912_at	0.0377144	67448	Plxdc2	1.91539
1435970_at	0.0300017	18099	Nlk	1.68339
1429537_at	0.000340187	66625	Sfrs18	1.66145
1456345_at	0.0213343	320057	A630057N01Rik	1.66942
1425516_at	0.00317723	108155	Ogt	1.59109
1418485_at	0.000916893	20536	Slc4a3	1.56241
1450117_at	0.011128	21415	Tcf7l1	1.50554
1439037_at	0.00753135	67040	Ddx17	1.51252
1452219_at	0.00261827	224807	Tmem63b	1.52128
1436959_x_at	0.000954647	56876	Nelf	1.47844
1443779_s_at	0.0105291	212391	Lcor	1.44442
1416483_at	0.00530596	22129	Ttc3	1.52116
1418467_at	0.0134999	66993	Smarcd3	1.44291
AFFX-r2-Bs-dap-3_at	0.00308518			1.41734
1450397_at	0.00215927	17755	Mtap1b	1.40016
AFFX-DapX-3_at	0.00414573			1.40717
1419613_at	4.17063e-05	12836	Col7a1	1.48765
1453913_a_at	0.00825832	21355	Tap2	1.43017
1449867_at	0.00724146	15427	Hoxc9	1.48331
1455306_at	0.00693572	231128	Fam193a	1.47129
1453185_at	0.00655363	66625	Sfrs18	1.38035
1451660_a_at	0.0395222	15414	Hoxb6	1.42594
1443838_x_at	4.84858e-05	56473	Fads2	1.42077
1449626_s_at	0.0320947	67131	Acbd4	1.36951
1438370_x_at	0.000862544	216164	Dos	1.37354
1455078_at	0.0311764	100504120 /// 237860	LOC100504120 /// Ssh2	1.34825
1458421_at	0.00511345	110862	Kcnq3	1.44262
1445843_at	0.00477364	244059	Chd2	1.40825
1444004_at	0.0328062	331401	Thoc2	1.39962
1455143_at	0.00170886	216856	Nlgn2	1.41244
1451249_at	0.00847918	212528	Trmt1	1.44225
1437106_at	0.00721021	214899	Kdm5a	1.33198
1436351_at	0.0159644	230027	Coq3	1.38041
1425556_at	0.0231103	69131	Cdk12	1.34874
1459166_at	0.0292064			1.3284
1434322_at	0.0135953	231830	Micall2	1.34886
1436244_a_at	0.00587058	21886	Tle2	1.34596
1423201_at	7.18916e-05	20185	Ncor1	1.36745
1433639_at	0.00206028	215512	Fam117a	1.32656
1437390_x_at	0.00910345	20907	Stx1a	1.34846
1434773_a_at	0.00574282	20525	Slc2a1	1.36143
1421389_a_at	0.0398465	27103	Eif2ak4	1.35596
1419512_at	0.0253951	54614	Prpf40b	1.33484
1428282_at	0.00951428	70430	Tbce	1.32536
1455841_s_at	0.0260526	101612	Grwd1	1.33945
1429884_at	0.000245272	14270	Srgap2	1.3567
1438625_s_at	0.00261827	18555	Cdk16	1.32106
1426901_s_at	0.00160326	216874	Camta2	1.309
1437270_a_at	0.000860716	56708	Clcf1	1.2978
1429432_at	0.00146124	226562	Bat2l2	1.31254
1425564_at	0.0472454	19712	Rest	1.29926
1434825_at	0.0113013	231861	Tnrc18	1.29403
1452169_a_at	0.000160074	104418	Dgkz	1.26699
1427408_a_at	0.00876665	230753	Thrap3	1.30714
1418502_a_at	0.0480182	170719	Oxr1	1.28381
1432447_a_at	0.00720409	70088	Meaf6	1.3069
1423432_at	0.00171861	83946	Phip	1.28189
1418300_a_at	0.00141043	17347	Mknk2	1.2826
1437297_at	0.0247725	67772	Chd8	1.26788
1423740_a_at	0.00159832	236732	Rbm10	1.30118
1418501_a_at	0.0243849	170719	Oxr1	1.28349
1428383_a_at	0.00159832	268721	2310021P13Rik	1.3238
1424642_at	0.00591296	225160	Thoc1	1.27844
1452394_at	0.0280279	27267	Cars	1.24677
1459805_x_at	0.0061074	224907	Dus3l	1.25885
1438366_x_at	0.0102769	12725	Clcn3	1.31017
AFFX-r2-Ec-bioC-5_at	0.0162602			1.25681
1451674_at	0.00959309	57138	Slc12a5	1.29245
1438688_at	0.000847412	75956	Srrm2	1.23532
1420952_at	0.0142727	20658	Son	1.27313
1452720_a_at	0.0100908	66899	Fip1l1	1.30352
AFFX-BioC-5_at	0.00847914			1.27595
1452264_at	0.00730226	209039	Tenc1	1.287
1425983_x_at	0.024623	15258	Hipk2	1.24854
1423741_at	0.0354684	236732	Rbm10	1.27835
AFFX-r2-Ec-bioC-3_at	0.0155975			1.25743
1423202_a_at	0.00472619	20185	Ncor1	1.2571
1437524_x_at	0.0402355	78885	Coro7	1.293
1427986_a_at	0.0215005	107581	Col16a1	1.30942
1455899_x_at	0.0102493	12702	Socs3	1.25038
1419112_at	0.0347741	18099	Nlk	1.26574
1416224_at	0.0362388	22642	Zbtb17	1.29229
1457931_at	0.0472789			1.23592
1427310_at	0.000186616	207165	Bptf	1.26166
1422624_at	0.000806545	56210	Rev1	1.23167
1443880_at	0.0430948	320080	Zbtb39	1.27112
1452360_a_at	0.0313604	214899	Kdm5a	1.22464
1451476_at	0.0219692	27801	Zdhhc8	1.24114
1434937_at	0.0208499	105689	Mycbp2	1.22444
1438312_s_at	0.025783	16998	Ltbp3	1.27144
1416254_a_at	0.000988641	80743	Vps16	1.27272
1433597_at	0.0488943	234023	Arglu1	1.23375
1419384_at	0.0467953	18693	Pick1	1.21588
1459179_at	0.0228098	52261	D8Ertd268e	1.23237
1423828_at	0.000296865	14104	Fasn	1.20104
AFFX-BioC-3_at	0.002022			1.2376
1437301_a_at	0.0430808	13542	Dvl1	1.23851
1423659_a_at	0.0442684	233204	Tbc1d17	1.25101
1451891_a_at	0.0231282	26903	Dysf	1.23291
1416852_a_at	0.00173674	26562	Ncdn	1.27553
AFFX-BioDn-5_at	0.00623885			1.21425
1436884_x_at	0.00129083	14030	Ewsr1	1.2312
1437019_at	0.00359942	69134	2200001I15Rik	1.21644
1455823_at	0.0142727	102774	Bbs4	1.28948
1448472_at	0.0299472	22321	Vars	1.18569
1418192_at	0.0428976	17428	Mnt	1.22893
1419180_at	0.0389248	80288	Bcl9l	1.21472
1426327_s_at	0.0018859	109910 /// 12803 /// 664779	Cntf /// U05342 /// Zfp91	1.20802
1448437_a_at	0.0277342	56055	Gtpbp2	1.19323
1459974_x_at	0.036856	76795	Tbc1d9b	1.17266
1455836_at	0.0315267	18789	Papola	1.18996
1418893_at	0.0395222	18515	Pbx2	1.23173
1426487_a_at	0.0166429	19647	Rbbp6	1.20386
1417220_at	0.0079661	14085	Fah	1.20113
1452718_at	0.0176736	70790	Ubr5	1.20405
1445105_at	0.0485867			1.182
1454747_a_at	0.0109325	71765	Klhdc3	1.19821
1424771_at	0.0120434	232440	H2afj	1.19397
1423274_at	0.00158951	18130	Ints6	1.19128
1418022_at	0.021047	74838	Naa15	1.18411
1424770_at	6.10888e-05	109624	Cald1	1.17335
1432492_a_at	0.00843601	107766	Haao	1.22752
1426687_at	0.0107444	26406	Map3k3	1.16549
1460692_at	0.00402211	110147	Ehmt2	1.19391
1424922_a_at	2.75986e-05	57261	Brd4	1.16724
1455138_x_at	0.00159832	12631	Cfl1	1.14477
1418013_at	0.0379123	66116	Cml1	1.14997
1456054_a_at	0.00655363	80912	Pum1	1.14675
1415764_at	0.0229368	70579	Zc3h11a	1.16517
1419835_s_at	0.0106796	18810	Plec	1.16656
1416085_s_at	0.000522963	22682	Zfand5	1.13463
1419589_at	0.0224623	17064	Cd93	1.12033
1449821_a_at	0.0454499	76890	Memo1	1.10027
1438655_a_at	0.0113437	68436	Rpl34	1.06573
1427875_a_at	8.62413e-05	100048552 /// 68436	LOC100048552 /// Rpl34	-1.07367
1416546_a_at	0.00627321	19988	Rpl6	-1.11311
1448157_s_at	0.0045853	110954	Rpl10	-1.09264
1438157_s_at	0.00531307	18035	Nfkbia	-1.12085
1415876_a_at	0.000156305	27370	Rps26	-1.12705
1417949_at	0.0182648	67781	Ilf2	-1.13267
1454813_at	0.00233209	66167	Ccdc72	-1.13885
1415858_at	0.0366129	56347	Eif3c	-1.14379
1435151_a_at	0.000247098	27050	Rps3	-1.13234
1450372_a_at	0.00274927	19899	Rpl18	-1.1324
1452778_x_at	6.49303e-05	53605	Nap1l1	-1.16361
1435011_x_at	0.0234674	58810	Akr1a4	-1.13753
AFFX-b-ActinMur/M12481_3_at	0.00225294	11461	Actb	-1.11763
1433611_s_at	0.0211673	231889	Bud31	-1.13343
1416466_at	0.00178908	30960	Vapa	-1.15223
1448430_a_at	0.0175008	17938	Naca	-1.12249
1417189_at	0.001506	19188	Psme2	-1.13786
1455168_a_at	0.00395078	14694	Gnb2l1	-1.15439
1415863_at	0.0223198	13690	Eif4g2	-1.13842
1448346_at	0.000939922	12631	Cfl1	-1.13144
AFFX-GapdhMur/M32599_M_at	0.00415086	14433	Gapdh	-1.17319
1415839_a_at	0.00267415	18148	Npm1	-1.15878
1435593_x_at	0.00128366	20115	Rps7	-1.18216
1415906_at	0.00137843	19241	Tmsb4x	-1.18402
1438678_at	0.0149495	67885	1500011K16Rik	-1.16128
1419573_a_at	0.0388415	16852	Lgals1	-1.14475
1451294_s_at	0.00854859	20643	Snrpe	-1.1742
1428288_at	0.0382301	16601	Klf9	-1.18434
1417374_at	0.0157194	22145	Tuba4a	-1.20396
1430124_x_at	0.0255352	58810	Akr1a4	-1.17498
1415695_at	0.0182648	26440	Psma1	-1.18711
1448832_a_at	0.0346854	12889	Cplx1	-1.19183
1416041_at	0.000247098	20393	Sgk1	-1.19057
1416219_at	0.017875	19921	Rpl19	-1.17836
1415990_at	0.0100555	22334	Vdac2	-1.16553
1417258_at	0.0187237	12465	Cct5	-1.19501
1425964_x_at	0.0101201	15507	Hspb1	-1.17324
1448142_x_at	0.00835587	68052	Rps13	-1.19581
1416404_s_at	0.0296941	100039355 /// 20055	Rps16 /// Rps16-ps2	-1.18094
1448993_at	1.09903e-05	67841	Atg3	-1.18694
1423985_at	0.0212072	14707	Gng5	-1.16787
1418443_at	0.011229	103573	Xpo1	-1.16938
1417052_at	0.00939333	26446	Psmb3	-1.1839
1449243_a_at	0.000617133	20085	Rps19	-1.17663
1419653_a_at	0.00170576	13207	Ddx5	-1.20641
1417326_a_at	0.00152063	66156	Anapc11	-1.1833
1424101_at	0.00428952	15388	Hnrnpl	-1.17851
1448286_at	0.000239784	15108	Hsd17b10	-1.19134
1438554_x_at	0.0137214	22384	Eif4h	-1.19887
1429227_x_at	0.0327879	53605	Nap1l1	-1.2021
1428075_at	0.00276263	100041273 /// 68194	Gm3244 /// Ndufb4	-1.18642
1420499_at	0.00860274	14528	Gch1	-1.20782
1450149_a_at	0.000612056	19047	Ppp1cc	-1.19615
1428631_a_at	0.00215927	67003	Uqcrc2	-1.18901
1450880_at	0.0018859	94063	Mrpl16	-1.19174
1416485_at	0.0404542	53600	Timm23	-1.21369
1422432_at	0.0377448	13167	Dbi	-1.22375
1427021_s_at	0.0237346	14319	Fth1	-1.22659
1435897_at	0.00702542	19951	Rpl32	-1.20172
1416554_at	0.0149852	54132	Pdlim1	-1.24044
1428823_at	0.0194453	69692	Hddc2	-1.19916
1437428_x_at	0.00425738	217715	Eif2b2	-1.20423
1422549_at	0.0117308	56327	Arl2	-1.21879
1422572_at	0.022524	56212	Rhog	-1.23724
1449194_at	0.000302539	64658	Mrps25	-1.21778
1416277_a_at	0.0100215	56040	Rplp1	-1.20585
1436874_x_at	0.0432837	11740	Slc25a5	-1.22457
1448504_a_at	0.000154851	12417	Cbx3	-1.21954
1417681_at	0.0479511	68219	Nudt21	-1.22944
1422712_a_at	0.0299495	22196	Ube2i	-1.23907
1434540_a_at	0.00141043	12757	Clta	-1.22852
1416415_a_at	0.000873358	51788	H2afz	-1.2252
1455364_a_at	0.00185252	20115	Rps7	-1.20986
1419772_at	0.0156478			-1.20776
1428291_at	0.0193759	69639	Exosc8	-1.20831
1417366_s_at	0.00935074	12313	Calm1	-1.21774
1422887_a_at	0.0231282	13017	Ctbp2	-1.23788
1415778_at	0.0121311	56397	Morf4l2	-1.22812
1448492_a_at	0.0114295	66997	Psmd12	-1.2152
1454661_at	0.000769689	228033	Atp5g3	-1.22027
1417055_at	0.0113106	66055	0610009D07Rik	-1.22006
1437161_x_at	0.0081203	19663	Rbpms	-1.21378
1424018_at	0.00515201	15254	Hint1	-1.23946
1423772_x_at	0.0065363	11740	Slc25a5	-1.22896
1422884_at	0.00450242	67332	Snrpd3	-1.22964
1417712_at	0.00372047	67204	Eif2s2	-1.22647
1415714_a_at	0.025855	66618	Snrnp27	-1.20995
1415674_a_at	0.000476308	60409	Trappc4	-1.23991
1416163_at	0.043462	26891	Cops4	-1.26073
1417219_s_at	0.00372047	19240	Tmsb10	-1.23822
1448314_at	0.0489825	12534	Cdk1	-1.23446
1426679_at	0.0139131	68036	Zfp706	-1.23551
1448172_at	0.00270556	17449	Mdh1	-1.25972
1451205_at	0.00509454	19172	Psmb4	-1.23857
1428868_a_at	0.040453	100041965 /// 18245	Gm9786 /// Oaz1	-1.21897
1438040_a_at	0.0113437	22027	Hsp90b1	-1.22569
1416941_s_at	0.00131834	22384	Eif4h	-1.23889
1415912_a_at	0.0011369	68052	Rps13	-1.25397
1421985_a_at	0.0178607	26987	Eif4e2	-1.25692
1456292_a_at	0.00649323	22352	Vim	-1.2189
1452680_at	0.0119995	107686	Snrpd2	-1.24349
1450632_at	0.0206565	11848	Rhoa	-1.33068
1439421_x_at	0.00102559	12417	Cbx3	-1.23649
1421823_a_at	0.00297604	19053	Ppp2cb	-1.26266
1451035_a_at	0.0373987	58810	Akr1a4	-1.21987
1421819_a_at	0.0323582	56086	Set	-1.24273
1452449_at	0.0227704	219150	Hmbox1	-1.27153
1448879_at	0.0390601	22195	Ube2l3	-1.20408
1419091_a_at	0.0171234	12306	Anxa2	-1.23908
1451714_a_at	0.0146579	26397	Map2k3	-1.24258
1418574_a_at	0.0295283	20422	Shfm1	-1.23892
1422463_a_at	0.00623149	94062	Mrpl3	-1.25703
1422576_at	0.00121915	54138	Atxn10	-1.26549
1418274_at	0.00155464	100043462 /// 68051	Nutf2 /// Nutf2-ps1	-1.2442
1423382_a_at	0.0190856	98758	Hnrnpf	-1.25408
1416835_s_at	0.0182834	11702	Amd1	-1.28559
1460186_at	3.71092e-05	107358	Tm9sf3	-1.27052
1418506_a_at	0.00338657	21672	Prdx2	-1.28223
1416914_s_at	0.0139678	17826 /// 56390	Mtvr2 /// Sssca1	-1.22604
1416197_at	0.00621461	20630	Snrpc	-1.22361
1448605_at	0.0018981	11853	Rhoc	-1.26084
1420623_x_at	0.000233434	15481	Hspa8	-1.22533
1423734_at	0.0054479	19353	Rac1	-1.27331
1454955_at	0.0037008	233726	Ipo7	-1.25481
1425550_a_at	0.00834328	19084	Prkar1a	-1.28382
1448682_at	0.0215451	56455	Dynll1	-1.25005
1417451_a_at	0.000476308	268373	Ppia	-1.25055
1422715_s_at	0.0438694	11431	Acp1	-1.30227
1424264_at	0.0407015	69792	Med6	-1.26864
1423283_at	0.000735896	18738	Pitpna	-1.24467
1448153_at	7.76795e-05	12858	Cox5a	-1.25929
1421082_s_at	0.00681377	23825	Banf1	-1.29692
1423715_a_at	0.0081562	18002	Nedd8	-1.26336
1416506_at	0.0254138	26443	Psma6	-1.26209
1437102_at	0.0368039	228994	Ythdf1	-1.25648
1452246_at	0.0032285	20409	Ostf1	-1.25691
1417259_a_at	0.0149669	12345	Capzb	-1.27081
1423972_at	0.000683194	110842	Etfa	-1.25646
1420981_a_at	0.0389992	16911	Lmo4	-1.24806
1448894_at	0.0308781	14187	Akr1b8	-1.3053
1449643_s_at	0.00187399	218490	Btf3	-1.28424
1448262_at	0.00279461	26445	Psmb2	-1.27252
1422827_x_at	0.0103557	22232	Slc35a2	-1.27159
1451179_a_at	0.0173021	19317	Qk	-1.2658
1422660_at	0.0418588	19652	Rbm3	-1.29412
1416762_at	0.0182188	20194	S100a10	-1.25374
1449932_at	0.0496867	104318	Csnk1d	-1.26666
1423373_at	0.0132164	54364	Rpp30	-1.27653
1416058_s_at	0.00476425	11949	Atp5c1	-1.28476
1423531_a_at	0.016745	15382	Hnrnpa1	-1.26446
1419073_at	0.0102016	56363	Tmeff2	-1.2874
1449519_at	0.000348412	13197	Gadd45a	-1.29327
1455588_at	0.0230881	380840	Lyrm4	-1.31197
1423111_at	0.00199669	11946	Atp5a1	-1.29236
1416119_at	0.000395026	22166	Txn1	-1.25943
1416073_a_at	0.0193023	445007	Nup85	-1.27639
1423449_a_at	0.00260913	60595	Actn4	-1.28718
1450963_at	0.0404351	98758	Hnrnpf	-1.29893
1451076_s_at	0.00819118	98221	Eif3m	-1.27644
1421081_a_at	0.0159471	23825	Banf1	-1.30904
1427947_at	0.0348215	232987	B9d2	-1.24515
1437992_x_at	0.0118596	14609	Gja1	-1.28088
1448203_at	0.00496122	100042348 /// 27425	Atp5l /// Gm10221	-1.29341
1423187_at	0.0263794	93739	Gabarapl2	-1.31018
1434801_x_at	0.00268707	11740	Slc25a5	-1.30656
1450908_at	0.0149607	13684	Eif4e	-1.27943
1450878_at	0.00328284	109552	Sri	-1.28892
1416842_at	0.0191654	14866	Gstm5	-1.31291
1438761_a_at	0.00562009	18263	Odc1	-1.27519
1460288_a_at	0.0383547	56420	Ppp4c	-1.3123
1451135_at	0.00162455	229906	Gtf2b	-1.30501
1449256_a_at	0.000228722	53869	Rab11a	-1.30297
1450641_at	0.00102559	22352	Vim	-1.28855
1435416_x_at	0.0384757	14755	Pigq	-1.31467
1452247_at	0.0291358	14359	Fxr1	-1.272
1455868_a_at	0.0250369	74237	Tubgcp2	-1.30221
1416565_at	0.00344193	110323	Cox6b1	-1.32039
1426736_at	0.0192894	14852	Gspt1	-1.32013
1448239_at	0.00262506	15368	Hmox1	-1.31298
1423993_at	0.00101275	66144	Atp6v1f	-1.30159
1423642_at	0.00197372	227613	Tubb2c	-1.35001
1437211_x_at	0.000891347	68801	Elovl5	-1.27203
1448527_at	0.00431147	56426	Pdcd10	-1.31572
1426256_at	0.012705	21854	Timm17a	-1.33154
1454610_at	0.0151437	235072	Sept7	-1.31236
1433478_at	0.011229	381038	Parl	-1.26899
1449574_a_at	0.000162417	12540	Cdc42	-1.33195
1420380_at	0.0407161	20296	Ccl2	-1.37549
1451178_at	0.00392932	243510 /// 68499	Ccdc142 /// Mrpl53	-1.3053
1416020_a_at	0.016345	11951	Atp5g1	-1.3293
1449575_a_at	0.00279425	14870	Gstp1	-1.33711
1450446_a_at	0.0240828	12703	Socs1	-1.33417
1451956_a_at	0.0284121	18391	Sigmar1	-1.44756
1427742_a_at	0.0122731	23849	Klf6	-1.31325
1435950_at	0.0107263	15460	Hr	-1.31258
1424355_a_at	0.0026487	20467	Sin3b	-1.34047
1423584_at	0.000494132	29817	Igfbp7	-1.32685
1436416_x_at	0.0263748	14356	Fxc1	-1.31742
1423148_at	0.0200966	21402	Skp1a	-1.32491
1421116_a_at	0.000251772	68585	Rtn4	-1.33579
1421083_x_at	0.0113437	23825	Banf1	-1.35362
1448524_s_at	0.000476308	20832	Ssr4	-1.35923
1416028_a_at	0.0403451	15374	Hn1	-1.34433
1416000_a_at	0.0297766	18477	Prdx1	-1.32694
1460314_s_at	0.037403	15077 /// 260423 /// 319148 /// 319149 /// 319150 /// 319151 /// 319152 /// 319153 /// 319154 /// 360198 /// 97114 /// 97908	Hist1h3a /// Hist1h3b /// Hist1h3c /// Hist1h3d /// Hist1h3e /// Hist1h3f /// Hist1h3g /// Hist1h3h /// Hist1h3i /// Hist2h3b /// Hist2h3c1 /// Hist2h3c2-ps	-1.32523
1417409_at	0.0011546	16476	Jun	-1.34548
1427578_a_at	0.000891347	16418	Eif6	-1.33154
1450358_at	0.00132815	80981	Arl4d	-1.35171
1439695_a_at	0.000916893	240641	Kif20b	-1.35927
1422072_a_at	0.00179038	14867	Gstm6	-1.3586
1451312_at	0.0398239	75406	Ndufs7	-1.31334
1416939_at	0.00179477	67895	Ppa1	-1.31555
1453849_s_at	0.00180171	15384	Hnrnpab	-1.33153
1420829_a_at	0.00581656	100503129 /// 22630	LOC100503129 /// Ywhaq	-1.35562
1452534_a_at	0.00364774	97165	Hmgb2	-1.31552
1420920_a_at	0.00101275	11840	Arf1	-1.32758
1442145_at	0.0314687	224088	Atp13a3	-1.35024
1422483_a_at	0.00101275	13063	Cycs	-1.34663
1422537_a_at	0.000657743	15902	Id2	-1.34223
1428406_s_at	0.00862939	353502	Hcfc1r1	-1.35022
1459985_at	0.00358098	66317	Wdr61	-1.36198
1422547_at	0.00503239	19385	Ranbp1	-1.35285
1419522_at	0.0144512	67187	Zmynd19	-1.34832
1425810_a_at	0.0130218	13007	Csrp1	-1.3848
1417353_x_at	0.00353862	68981	Snrpa1	-1.36509
1460432_a_at	0.0102295	16341	Eif3e	-1.36518
1416057_at	0.0241175	104130	Ndufb11	-1.33803
1427437_at	0.030031			-1.36112
1416684_at	0.00270163	14113	Fbl	-1.38837
1426652_at	0.0357772	17215	Mcm3	-1.33289
1455480_s_at	0.00324864	66105	Ube2d3	-1.39029
1416733_at	0.0196939	27418	Mkln1	-1.38338
1423049_a_at	0.00158841	22003	Tpm1	-1.3979
1433569_x_at	0.0192182	19384	Ran	-1.35931
1448206_at	0.0010503	19166	Psma2	-1.3978
1451162_at	0.000934181	68196	Hsbp1	-1.39423
1419352_at	0.00460461	67669	l7Rn6	-1.3821
1416615_at	0.00177242	53895	Clpp	-1.3669
1426626_at	0.0113437	68705	Gtf2f2	-1.38659
1451587_a_at	0.0327429	226591	Tiprl	-1.3905
1428495_at	0.00170781	75593	2410003K15Rik	-1.38683
1424681_a_at	0.00914879	26442	Psma5	-1.3548
1455655_a_at	0.0211469	230908	Tardbp	-1.33768
1426162_a_at	0.0496539	19989	Rpl7	-1.47401
1448166_a_at	0.00263819	19170	Psmb1	-1.387
1452925_a_at	0.0271879	69104	March5	-1.4245
1452168_x_at	0.00102322	14852	Gspt1	-1.40101
1451470_s_at	0.00591296	276770	Eif5a	-1.3955
1435429_x_at	0.00296319	67941	Rps27l	-1.38742
1416840_at	0.0393195	68041	Mid1ip1	-1.34978
1450021_at	0.00239922	54609	Ubqln2	-1.40843
1419169_at	0.00599647	50772	Mapk6	-1.37169
1416605_at	0.0152372	52530	Nhp2	-1.44537
1431085_a_at	0.000617133	18537	Pcmt1	-1.48863
1423674_at	0.0123465	230484	Usp1	-1.37471
1438945_x_at	0.0107344	14609	Gja1	-1.35506
1430574_at	0.0035896	72391	Cdkn3	-1.37923
1448300_at	0.00546587	66447	Mgst3	-1.44305
1451190_a_at	0.0485867	104175	Sbk1	-1.45428
1450437_a_at	0.00544522	17967	Ncam1	-1.4012
1449403_at	0.0395222	18585	Pde9a	-1.35718
1423723_s_at	0.0124861	230908	Tardbp	-1.38793
1419452_at	0.0314825	56207	Uchl5	-1.42763
1423254_x_at	0.00112518	67941	Rps27l	-1.4297
1427504_s_at	0.00835505	20382	Srsf2	-1.43456
AFFX-b-ActinMur/M12481_M_at	0.00892444	11461	Actb	-1.42383
1426394_at	0.0312262	78655	Eif3j	-1.39887
1430332_a_at	0.0306409	110006	Gusb	-1.46443
1416937_at	0.00314117	56486	Gabarap	-1.44733
1422414_a_at	0.0281692	12314	Calm2	-1.46491
1422541_at	0.00175278	19274	Ptprm	-1.3986
1451386_at	0.0414722	233016	Blvrb	-1.39344
1450925_a_at	0.000419207	67941	Rps27l	-1.44497
1426576_at	0.021673	208449	Sgms1	-1.41128
1423263_at	0.000416202	15078	H3f3a	-1.45949
1455456_a_at	0.027729	66525	Timm50	-1.45231
1452415_at	0.00870202	109711	Actn1	-1.44365
1451278_a_at	0.00161478	66617	Mettl11a	-1.45495
1425329_a_at	0.00219628	109754	Cyb5r3	-1.46231
1417916_a_at	0.00132815	14356	Fxc1	-1.45081
1424185_a_at	0.0315639	21761	Morf4l1	-1.47881
1452850_s_at	0.00150119	52592	Brms1l	-1.48078
1453796_a_at	0.0021661	67456	Ergic2	-1.4997
1421991_a_at	0.0107284	16010	Igfbp4	-1.44347
1417947_at	0.00709876	18538	Pcna	-1.49958
1417418_s_at	0.00291168	12861	Cox6a1	-1.46331
1450405_at	0.0256283	56284	Mrpl19	-1.42157
1425526_a_at	0.00900587	18933	Prrx1	-1.44718
1428465_at	0.00800925	69804	Tmem147	-1.47904
1421267_a_at	0.0228198	17684	Cited2	-1.43853
1450655_at	0.020559	19211	Pten	-1.40764
1416036_at	0.0369312	14225	Fkbp1a	-1.5061
1416067_at	0.0496001	15982	Ifrd1	-1.52353
1452674_a_at	0.00587058	73830	Eif3k	-1.4727
1448235_s_at	0.0472789	114675 /// 15289 /// 434174 /// 625781	4932431P20Rik /// Hmg1l1 /// Hmgb1 /// Hmgb1l	-1.46254
1423053_at	0.00983012	11843	Arf4	-1.51107
1459897_a_at	0.0151437	282619	Sbsn	-1.46957
1433751_at	0.0014622	227059	Slc39a10	-1.50952
1416829_at	0.0142727	11947	Atp5b	-1.47811
1416240_at	0.02883	19177	Psmb7	-1.40231
1452207_at	0.0324428	17684	Cited2	-1.48144
1422845_at	0.00134625	12330	Canx	-1.43213
1429376_s_at	6.41362e-06	68999	Anapc10	-1.51852
1415860_at	0.000662354	16647	Kpna2	-1.50288
1452288_at	0.00512834	233315	Mtmr10	-1.536
1417458_s_at	0.0202511	66197	Cks2	-1.51865
1448127_at	0.0370037	20133	Rrm1	-1.55324
1428380_at	0.00415946	381629	0610007C21Rik	-1.47441
1448296_x_at	0.0497637	22144	Tuba3a	-1.52065
1417395_at	2.38405e-05	16600	Klf4	-1.56132
1437859_x_at	0.00161363	276770	Eif5a	-1.56425
1452519_a_at	0.020155	22695	Zfp36	-1.51494
1430980_a_at	0.00308091	13681	Eif4a1	-1.53885
1423368_at	0.00114758	17775	Laptm4a	-1.69176
1419289_a_at	0.0317178	20972	Syngr1	-1.5279
1451019_at	0.00229274	56464	Ctsf	-1.51825
1451753_at	0.00796335	18845	Plxna2	-1.55378
1420502_at	0.000125048	20229	Sat1	-1.60421
1425806_a_at	0.00109434	108098	Med21	-1.61214
1452253_at	0.000916893	50766	Crim1	-1.52742
1434705_at	0.0182648	13017	Ctbp2	-1.61152
1460671_at	0.0170879	14775	Gpx1	-1.63813
1427557_at	0.00598437	223774	Alg12	-1.62942
1424991_s_at	0.0121246	22171 /// 22172	Tyms /// Tyms-ps	-1.62896
1431105_a_at	0.0117308	67878	Tmem33	-1.62301
1452540_a_at	6.3616e-06	319179 /// 319185 /// 319186 /// 319188 /// 665596 /// 665622 /// 68024	Gm11277 /// Gm13646 /// Hist1h2bc /// Hist1h2be /// Hist1h2bl /// Hist1h2bm /// Hist1h2bp	-1.64827
1416630_at	0.0054063	15903	Id3	-1.63269
1420828_s_at	0.000171406	100503129 /// 22630	LOC100503129 /// Ywhaq	-1.66601
1416311_s_at	0.00581656	22144 /// 22147	Tuba3a /// Tuba3b	-1.69715
1418610_at	0.00983012	140919	Slc17a6	-1.75571
1420867_at	0.0113437	56334	Tmed2	-1.65216
1416589_at	0.0158337	20692	Sparc	-1.68794
AFFX-b-ActinMur/M12481_5_at	0.0224827	11461	Actb	-1.72058
1429776_a_at	0.00441719	23950	Dnajb6	-1.69127
1421051_s_at	0.00187399	28084	Vps25	-1.77184
1421811_at	6.65001e-06	21825	Thbs1	-9.88739

## Sheet: CS9 vs GM 536
Probe Set ID	Corrected p-value	Entrez Gene	Gene Symbol	CS9 Fold Change
1449315_at	0.000190437	23965	Odz3	27.8769
1423795_at	0.00279425	71514	Sfpq	2.95035
1449244_at	0.00425738	12558	Cdh2	2.80265
AFFX-18SRNAMur/X00686_M_at	0.00266761			2.79678
1422278_at	0.000157085	13490	Drd3	2.45444
1440108_at	0.0317679	114142	Foxp2	2.42536
1428103_at	0.00658981	11487	Adam10	2.36796
1418967_a_at	0.00409481	64213	St7	2.3287
1443779_s_at	0.0105291	212391	Lcor	2.2688
1454991_at	0.000100107	11987	Slc7a1	2.25204
1418815_at	0.00496092	12558	Cdh2	2.24701
1426918_at	0.00669004	16412	Itgb1	2.23355
1426599_a_at	0.0110708	20525	Slc2a1	2.21953
1417378_at	0.000672869	54725	Cadm1	2.21659
1435680_a_at	0.0128525	83768	Dpp7	2.20055
1416845_at	0.00155464	98170	Tmem132a	2.18404
1448339_at	0.0137433	69981	Tmem30a	2.174
1451169_at	0.00046577	211548	Nomo1	2.1657
1434458_at	0.000319765	14313	Fst	2.13082
1417376_a_at	0.00766426	54725	Cadm1	2.07615
1425516_at	0.00317723	108155	Ogt	2.05215
1434702_at	0.0142727	77006	Ddrgk1	2.02415
1437434_a_at	0.00194055	68151	Wls	1.97192
1453913_a_at	0.00825832	21355	Tap2	1.94166
1424924_at	0.0203649	140740	Sec63	1.94008
1435078_at	0.015823	77097	Tanc2	1.9233
1415901_at	0.000208032	26433	Plod3	1.87774
1427742_a_at	0.0122731	23849	Klf6	1.86291
1418518_at	0.0181959	18550	Furin	1.83052
1417868_a_at	0.0114217	64138	Ctsz	1.82087
1448454_at	0.00241364	67996	Srsf6	1.81814
1441231_at	0.00825832	100042016	Gm3626	1.80563
1428245_at	0.0263794	68401	G6pc3	1.80333
1425869_a_at	0.00363908	19165	Psen2	1.79405
1424042_at	0.00481014	216395	Tmem5	1.79331
1426393_a_at	0.0262967	20318	Sdf4	1.77722
1434773_a_at	0.00574282	20525	Slc2a1	1.77553
1418533_s_at	0.0242131	57265	Fzd2	1.76138
1418773_at	0.000807277	60527	Fads3	1.75459
1450437_a_at	0.00544522	17967	Ncam1	1.74681
1423423_at	0.0037008	14827	Pdia3	1.7452
1435921_at	0.0466099	52335	Atxn1l	1.73353
1424366_at	0.0142664	227697	Dolk	1.73199
1416935_at	0.0429701	22368	Trpv2	1.719
1427442_a_at	0.00141823	11820	App	1.71852
1451071_a_at	0.0054479	11928	Atp1a1	1.71185
1427233_at	0.00221526	110796	Tshz1	1.71031
1451095_at	0.0026487	27053	Asns	1.70683
1424382_at	0.00035519	52377	Rcn3	1.6965
1460235_at	0.0142832	12492	Scarb2	1.68687
1460186_at	3.71092e-05	107358	Tm9sf3	1.68108
1435970_at	0.0300017	18099	Nlk	1.68063
1451019_at	0.00229274	56464	Ctsf	1.67212
1423653_at	0.00860274	11928	Atp1a1	1.66786
1433645_at	0.00138756	100434	Slc44a1	1.66118
1417870_x_at	0.00444457	64138	Ctsz	1.6582
1455078_at	0.0311764	100504120 /// 237860	LOC100504120 /// Ssh2	1.65771
1434112_at	0.00545611	99633	Lphn2	1.65731
1416167_at	0.00565099	53381	Prdx4	1.65574
1450099_a_at	0.0276095	14466	Gba	1.65218
1423104_at	0.0234224	16367	Irs1	1.65199
1416648_at	0.000501097	13424	Dync1h1	1.6448
1460243_at	0.0251277	20773	Sptlc2	1.64307
1437910_at	0.0139893	230770	Tmem39b	1.63388
1429265_a_at	0.0177141	59044	Rnf130	1.63167
1427250_at	0.000737023	11938	Atp2a2	1.62784
1451532_s_at	0.0082449	70358	Steap1	1.6233
1424708_at	0.00346565	68581	Tmed10	1.62158
1455507_s_at	0.0146897	52335	Atxn1l	1.61366
1428319_at	0.0237057	67399	Pdlim7	1.60657
1415943_at	0.000820352	20969	Sdc1	1.6033
1418532_at	0.0183084	57265	Fzd2	1.60311
1423274_at	0.00158951	18130	Ints6	1.60175
1450010_at	0.0117234	56348	Hsd17b12	1.59857
1416471_at	0.00283632	99712	Cept1	1.59772
1456541_x_at	0.00239922	108888	Atad3a	1.59742
1416041_at	0.000247098	20393	Sgk1	1.59739
1448908_at	0.00149327	67916	Ppap2b	1.58274
1452534_a_at	0.00364774	97165	Hmgb2	1.58037
1416344_at	0.00291786	16784	Lamp2	1.57965
1426778_at	0.00186926	13138	Dag1	1.57237
1428380_at	0.00415946	381629	0610007C21Rik	1.57151
1422845_at	0.00134625	12330	Canx	1.56936
1436209_at	0.0412169	214063	Dnajc16	1.56294
1418896_a_at	0.0047274	20014	Rpn2	1.56247
1448185_at	0.0141048	64209	Herpud1	1.56115
1423290_at	0.000213703	12282	Hyou1	1.556
1418295_s_at	0.046826	13350	Dgat1	1.55329
1418912_at	0.0377144	67448	Plxdc2	1.55258
1417050_at	0.0482516	67445	C1qtnf4	1.55059
1423872_a_at	0.00206028	13138	Dag1	1.54655
1456204_at	0.0382172	66487	2010107H07Rik	1.54353
1420621_a_at	0.00840112	11820	App	1.54249
1421116_a_at	0.000251772	68585	Rtn4	1.54232
1439766_x_at	0.0133783	22341	Vegfc	1.53924
1456131_x_at	0.0197504	13138	Dag1	1.53605
1437019_at	0.00359942	69134	2200001I15Rik	1.53047
1416933_at	0.0315999	18984	Por	1.52979
1429775_a_at	0.0341054	664862 /// 83924	Gpr137b /// Gpr137b-ps	1.52856
1436351_at	0.0159644	230027	Coq3	1.52559
1428129_at	0.017367	70361	Lman1	1.52428
1426864_a_at	0.00308518	17967	Ncam1	1.52357
1439411_a_at	0.0395222	65246	Xpo7	1.52169
1424160_at	0.0141672	66248	Alg5	1.52079
1415692_s_at	0.0149174	12330	Canx	1.51974
1438420_at	0.000691079	170791	Rbm39	1.51742
1419073_at	0.0102016	56363	Tmeff2	1.51381
1438312_s_at	0.025783	16998	Ltbp3	1.51073
1424650_at	0.00235238	72599	Pdia5	1.50499
1418280_at	0.0135156	23849	Klf6	1.50303
1416330_at	0.0300595	12520	Cd81	1.49672
1426597_s_at	0.00637583	212632	Iffo2	1.48622
1436252_at	0.0472654	242773	Slc45a1	1.48477
1426600_at	0.0490558	20525	Slc2a1	1.48435
1423960_at	0.0339759	14792	Lpcat3	1.48162
1415880_a_at	0.00747772	16783	Lamp1	1.47922
1417377_at	0.0384757	54725	Cadm1	1.47887
1420895_at	0.0349145	21812	Tgfbr1	1.47712
1417418_s_at	0.00291168	12861	Cox6a1	1.47634
1416386_a_at	0.0171737	17113	M6pr	1.47206
1416769_s_at	0.0162722	114143	Atp6v0b	1.47083
1429514_at	0.00556682	67916	Ppap2b	1.46405
1417962_s_at	0.0472789	14600	Ghr	1.46109
1452134_at	0.0165418	72392	Tmem175	1.46081
1416064_a_at	0.0377944	14828	Hspa5	1.45429
1428714_at	0.0142664	70804	Pgrmc2	1.45278
1451131_at	0.0379603	54208	Arl6ip1	1.45058
1428623_at	0.0177141	18844	Plxna1	1.44999
1419184_a_at	0.0130218	14200	Fhl2	1.44615
1416747_at	0.0400747	106073	Mfsd5	1.44397
1423057_at	3.02312e-05	12343	Capza2	1.44356
1451170_s_at	0.0361519	211548	Nomo1	1.44324
1452184_at	0.0123134	66218	Ndufb9	1.43942
1437044_a_at	0.000792448	14466	Gba	1.43593
1425676_a_at	0.000263427	54325	Elovl1	1.4347
1447693_s_at	0.0110328	18007	Neo1	1.43326
1423648_at	0.00170781	71853	Pdia6	1.42388
1426677_at	0.00877165	192176	Flna	1.42284
1416683_at	0.0328609	140570	Plxnb2	1.42205
1452182_at	0.000348829	108148	Galnt2	1.42109
1452219_at	0.00261827	224807	Tmem63b	1.41892
1416326_at	0.00663463	12925	Crip1	1.41341
1428290_at	0.0109051	70478	Mipep	1.41335
1417285_a_at	0.0297623	68202	Ndufa5	1.41266
1454851_at	0.0394403	22026	Nr2c2	1.41244
1416392_a_at	0.00258448	11984	Atp6v0c	1.40951
1420688_a_at	0.0142289	20392	Sgce	1.40447
1456795_at	0.00721795	666938	Bend4	1.40407
1417149_at	0.0481243	18452	P4ha2	1.39874
1428937_at	0.0246372	67972	Atp2b1	1.39828
1448704_s_at	0.0201903	109815	H47	1.39735
1421462_a_at	0.00137982	56401	Lepre1	1.39412
1454268_a_at	0.00418382	13057	Cyba	1.39257
1421840_at	0.00364774	11303	Abca1	1.38937
1433706_a_at	0.0197051	57874	Ptplad1	1.38897
1443838_x_at	4.84858e-05	56473	Fads2	1.38365
1448258_a_at	0.00263504	69019	Spcs1	1.38269
1426901_s_at	0.00160326	216874	Camta2	1.37281
1460401_at	0.00282876	66967	Edem3	1.36624
1428219_at	0.0417796	56353	Rybp	1.36521
1427928_s_at	0.00681377	228812	Pigu	1.3644
1438835_a_at	0.0358356	20624	Eftud2	1.36411
1416493_at	0.000243057	13200	Ddost	1.36397
1423069_at	0.048092	11538 /// 13480	Adnp /// Dpm1	1.36312
1426708_at	0.0300952	71914	Antxr2	1.36068
1420653_at	0.00291168	21803	Tgfb1	1.35669
1423058_at	0.0227704	12343	Capza2	1.35669
1433520_at	0.0170989	235623	Scap	1.35612
1417238_at	0.00587058	14030	Ewsr1	1.35303
1423730_at	0.0170879	218335	Clptm1l	1.34568
1435103_x_at	0.00209728	23874	Farsb	1.34528
1420004_s_at	0.0308781	107939	Pom121	1.34271
1419022_a_at	0.0143342	100503183 /// 13806 /// 433182	Eno1 /// Gm5506 /// LOC100503183	1.34112
1437343_x_at	0.0428224	108888	Atad3a	1.34096
1426576_at	0.021673	208449	Sgms1	1.34064
1437688_x_at	0.00039803	70495	Atp6ap2	1.33605
1426109_a_at	0.0393927	27411	Slc14a2	1.33558
1416140_a_at	0.0123154	72831	Dhx30	1.33508
1423822_a_at	0.0425208	101118	Tmem168	1.33069
1418127_a_at	0.0114217	26926	Aifm1	1.32324
1425299_s_at	0.00149327	67674	Trmt112	1.32248
1448222_x_at	0.00500519	12868	Cox8a	1.32243
1426123_a_at	0.024116	81910	Rrbp1	1.32091
1451660_a_at	0.0395222	15414	Hoxb6	1.3194
1421269_at	0.0109646	22234	Ugcg	1.31774
1436899_at	7.18916e-05	72580	Zufsp	1.31525
1418198_a_at	0.0188434	74140	Tm9sf1	1.31461
1454910_at	0.0497828	81000	Rad54l2	1.31212
1455402_at	0.0497637	192157	Socs7	1.31209
1450965_at	0.0485867	21766	Tex261	1.31192
1443378_s_at	0.0104843	280668	Adam1a	1.31182
1448239_at	0.00262506	15368	Hmox1	1.30957
1437211_x_at	0.000891347	68801	Elovl5	1.30943
1420679_a_at	0.00477374	66253	Aig1	1.30782
1452545_a_at	0.0182648	16412	Itgb1	1.30695
1417606_a_at	0.0167299	12317	Calr	1.30487
1419023_x_at	0.00216679	100503183 /// 13806 /// 433182	Eno1 /// Gm5506 /// LOC100503183	1.30366
1421397_a_at	0.0236647	57913	Lrdd	1.30361
1419083_at	0.019254	21943	Tnfsf11	1.30159
1450397_at	0.00215927	17755	Mtap1b	1.29936
1451017_at	0.013727	66366	Ergic3	1.29713
1433464_at	0.0207681	230673	Ipo13	1.29665
1437283_at	0.0173816	212999	Tnpo2	1.29652
1438178_x_at	0.00951428	108888	Atad3a	1.29548
1448268_at	0.0251563	67511	Tmed9	1.2954
1428691_at	0.00197467	244059	Chd2	1.29336
1433597_at	0.0488943	234023	Arglu1	1.29046
1427283_at	0.0161761	214162	Mll1	1.2893
1434382_at	0.00835587	230779	Serinc2	1.2864
1426078_a_at	0.0162093	78308	Gpr108	1.28385
1448158_at	0.0223492	20969	Sdc1	1.28011
1452452_at	0.00791694			1.27915
1424762_at	0.0110132	235312 /// 259172	C1qtnf5 /// Mfrp	1.27878
1428074_at	0.0102769	72309	Tmem158	1.27831
1423670_a_at	0.011128	67398	Srpr	1.27796
1425568_a_at	0.0366129	67878	Tmem33	1.27638
1427735_a_at	0.0254129	11459	Acta1	1.27541
1416914_s_at	0.0139678	17826 /// 56390	Mtvr2 /// Sssca1	1.27254
1448495_at	0.0418781	22122	Tsta3	1.27235
1423126_at	0.00951428	11933	Atp1b3	1.27219
1451310_a_at	0.0234867	13039	Ctsl	1.27153
1416132_at	0.00975765	76740	Efr3a	1.27019
1418711_at	0.00777958	18590	Pdgfa	1.26742
1455994_x_at	0.0133783	54325	Elovl1	1.26722
1426257_a_at	0.0428783	20226	Sars	1.262
1422624_at	0.000806545	56210	Rev1	1.26012
1423151_at	0.0179343	67838	Dnajb11	1.25618
1435439_at	0.00939333	94223	Dgcr8	1.25566
1457521_at	0.0263748			1.25144
1424990_at	0.0277055	109305	Orai1	1.25021
1424771_at	0.0120434	232440	H2afj	1.24711
1429121_at	0.024217	76857	Spopl	1.2455
1454955_at	0.0037008	233726	Ipo7	1.24394
1429291_at	0.0257762	70247	Psmd1	1.24238
1430780_a_at	0.00729379	29858	Pmm1	1.23969
1422827_x_at	0.0103557	22232	Slc35a2	1.23935
1433616_a_at	0.000210898	433771	2310028O11Rik	1.23819
1419112_at	0.0347741	18099	Nlk	1.2356
1417423_at	0.00567721	66168	Grina	1.23213
1423042_at	0.00193729	13205	Ddx3x	1.23119
1431284_a_at	0.0225782	73658	Spns1	1.23009
1425718_a_at	0.00176279	117198	Ivns1abp	1.22765
1419653_a_at	0.00170576	13207	Ddx5	1.22708
1424110_a_at	0.0322697	18102	Nme1	1.2268
1434613_at	0.0177141	100503807 /// 69053	1810013L24Rik /// LOC100503807	1.22596
1425498_at	0.0425813	19134	Prpf4b	1.22532
1448596_at	0.00206028	102857	Slc6a8	1.22312
1434825_at	0.0113013	231861	Tnrc18	1.22198
1455855_x_at	0.0371916	15384	Hnrnpab	1.22176
1426648_at	0.00407986	17164	Mapkapk2	1.21374
1416483_at	0.00530596	22129	Ttc3	1.21017
1424942_a_at	0.0014622	17869	Myc	1.20887
1433668_at	0.0208511	108767	Pnrc1	1.20864
1423828_at	0.000296865	14104	Fasn	1.20699
1448286_at	0.000239784	15108	Hsd17b10	1.20626
1448472_at	0.0299472	22321	Vars	1.2055
1440676_at	0.024598	241128	Fam124b	1.20261
1424111_at	0.00461589	16004	Igf2r	1.20233
1452394_at	0.0280279	27267	Cars	1.20166
1433378_at	0.0334815	77250	9430019H13Rik	1.20024
1438559_x_at	0.0367709	68682	Slc44a2	1.1996
1460691_at	0.00885845	213753	Zfp598	1.19894
1451136_a_at	0.0298401	217715	Eif2b2	1.19885
1415849_s_at	0.00659085	16765	Stmn1	1.19777
AFFX-b-ActinMur/M12481_3_at	0.00225294	11461	Actb	1.1965
1447819_x_at	3.3255e-05	12837	Col8a1	1.19603
1450936_a_at	0.0193127	66705	Dnase1l2	1.19406
1418013_at	0.0379123	66116	Cml1	1.19392
1428570_at	0.024756	51813	Ccnc	1.18468
1416415_a_at	0.000873358	51788	H2afz	1.18375
1417716_at	0.00549779	14719	Got2	1.1829
1415863_at	0.0223198	13690	Eif4g2	1.18181
1425334_at	0.0173021	74498	Gorasp1	1.17423
1415914_at	0.0493641	15384	Hnrnpab	1.17174
1459986_a_at	0.000168931	20068	Rps17	1.17127
1419835_s_at	0.0106796	18810	Plec	1.16773
1450925_a_at	0.000419207	67941	Rps27l	1.16687
1415906_at	0.00137843	19241	Tmsb4x	1.16637
1438678_at	0.0149495	67885	1500011K16Rik	1.16584
1423160_at	0.0135521	114715	Spred1	1.16571
1450072_at	0.0259591	192195	Ash1l	1.16504
1434598_at	0.00653877	217980	Larp4b	1.16294
1452214_at	0.0190374	20482	Skil	1.15454
1455662_x_at	0.00109645	20068	Rps17	1.1458
1455815_a_at	0.00957646	54401	Ywhab	1.14332
1436783_x_at	0.00176301	54401	Ywhab	1.1354
1415819_a_at	0.0262871	51792	Ppp2r1a	1.13199
1420892_at	0.010706	22422	Wnt7b	1.1318
1455836_at	0.0315267	18789	Papola	1.12062
1448346_at	0.000939922	12631	Cfl1	1.11718
1456588_x_at	0.00555673	12859	Cox5b	1.1165
1427875_a_at	8.62413e-05	100048552 /// 68436	LOC100048552 /// Rpl34	1.11311
1418625_s_at	0.001885	100039214 /// 100039258 /// 100039762 /// 100039840 /// 100040109 /// 100041204 /// 100041748 /// 100043724 /// 100048117 /// 100504897 /// 14433 /// 378954 /// 433273 /// 654472	3000002C10Rik /// Gapdh /// Gm10290 /// Gm10291 /// Gm10293 /// Gm12070 /// Gm16374 /// Gm2451 /// Gm2606 /// Gm3200 /// Gm4609 /// Gm5523 /// LOC100048117 /// LOC100504897	1.07033
AFFX-r2-P1-cre-5_at	0.00286676			-1.07436
AFFX-r2-P1-cre-3_at	0.00587058			-1.07521
1454620_x_at	0.00464352	100043734 /// 20104 /// 639593 /// 667739	Gm13654 /// Gm16409 /// LOC639593 /// Rps6	-1.09284
1415781_a_at	0.0278262	170930 /// 675440	Gm13430 /// Sumo2	-1.10223
1416119_at	0.000395026	22166	Txn1	-1.11357
AFFX-CreX-5_at	0.0176151			-1.11833
1423972_at	0.000683194	110842	Etfa	-1.12584
1417949_at	0.0182648	67781	Ilf2	-1.13682
1456381_x_at	0.00260946	17210	Mcl1	-1.13776
1418624_at	0.0469575	22608	Ybx1	-1.138
1415778_at	0.0121311	56397	Morf4l2	-1.13908
1432416_a_at	0.00126974	18148	Npm1	-1.14154
1419573_a_at	0.0388415	16852	Lgals1	-1.14413
1437844_x_at	0.0046322	16834	Cog1	-1.14511
1449243_a_at	0.000617133	20085	Rps19	-1.14766
1416163_at	0.043462	26891	Cops4	-1.1491
1422849_a_at	0.0106796	54196	Pabpn1	-1.15931
1448682_at	0.0215451	56455	Dynll1	-1.16371
1416197_at	0.00621461	20630	Snrpc	-1.17163
1418506_a_at	0.00338657	21672	Prdx2	-1.17287
1424469_a_at	0.0301105	54188	Cpsf4	-1.17467
1416565_at	0.00344193	110323	Cox6b1	-1.17511
1426487_a_at	0.0166429	19647	Rbbp6	-1.17528
1434892_x_at	0.0403509	19646	Rbbp4	-1.1763
1452674_a_at	0.00587058	73830	Eif3k	-1.17842
1448879_at	0.0390601	22195	Ube2l3	-1.17923
1415962_at	0.0180674	68135	Eif3h	-1.18087
1440068_at	0.0452846			-1.19156
1454717_at	0.0313406	245886	Ankrd27	-1.19203
1420623_x_at	0.000233434	15481	Hspa8	-1.19238
1437148_at	0.00889885	76709	Arpc2	-1.19347
1448166_a_at	0.00263819	19170	Psmb1	-1.19348
1436505_at	0.00210284	228005	Ppig	-1.19495
1428291_at	0.0193759	69639	Exosc8	-1.19501
1448651_at	0.00461589	53893	Nudt5	-1.19717
1417516_at	0.0131486	13198	Ddit3	-1.1982
1429884_at	0.000245272	14270	Srgap2	-1.19873
1434540_a_at	0.00141043	12757	Clta	-1.19941
1419772_at	0.0156478			-1.20315
1422848_a_at	0.00636212	54196	Pabpn1	-1.20337
1427310_at	0.000186616	207165	Bptf	-1.2041
1421072_at	0.000672224	54352	Irx5	-1.2045
1416260_a_at	0.0158368	56440	Snx1	-1.20707
1422549_at	0.0117308	56327	Arl2	-1.20758
1424255_at	0.00825832	20924	Supt5h	-1.20857
1415769_at	0.0026487	16396	Itch	-1.213
1420196_s_at	0.0252962	100855	Tbc1d14	-1.21306
1452786_at	0.00605356	72026	Trmu	-1.21717
1448172_at	0.00270556	17449	Mdh1	-1.21925
1431181_a_at	0.0256283	66978	Luc7l	-1.21962
1435509_x_at	0.0134266	13445	Cdk2ap1	-1.22052
1424726_at	0.0416264	232086	Tmem150a	-1.2214
1417395_at	2.38405e-05	16600	Klf4	-1.22254
1425810_a_at	0.0130218	13007	Csrp1	-1.22366
1455480_s_at	0.00324864	66105	Ube2d3	-1.22449
1440600_at	0.0206071	328573	4930407I10Rik	-1.22621
1454747_a_at	0.0109325	71765	Klhdc3	-1.23052
1418210_at	0.0148479	18645	Pfn2	-1.23246
1436329_at	0.00591276	13655	Egr3	-1.2327
1455162_at	0.00786371	230603	Ttc39a	-1.23636
1428288_at	0.0382301	16601	Klf9	-1.2366
1433634_at	0.013727	270110	Irf2bp2	-1.23739
1426565_at	0.0265607	16001	Igf1r	-1.23844
1415891_at	0.0389569	56451	Suclg1	-1.23847
1423263_at	0.000416202	15078	H3f3a	-1.23866
1427021_s_at	0.0237346	14319	Fth1	-1.24058
1422488_at	0.0306586	56488	Nxt1	-1.24234
1448235_s_at	0.0472789	114675 /// 15289 /// 434174 /// 625781	4932431P20Rik /// Hmg1l1 /// Hmgb1 /// Hmgb1l	-1.24314
1452849_at	0.00569152	20467	Sin3b	-1.24713
1418901_at	0.00123181	12608	Cebpb	-1.24735
1417294_at	0.000820352	110198	Akr7a5	-1.24923
1418119_at	0.00124701	60365	Rbm8a	-1.2497
1417248_at	0.00794353	19765	Ralbp1	-1.25212
1435663_at	0.0366096	13982	Esr1	-1.25248
1419091_a_at	0.0171234	12306	Anxa2	-1.25254
1421849_at	0.0277055	20843	Stag2	-1.25583
1435527_at	0.0175526	18029	Nfic	-1.25649
1416083_at	0.00637583	22682	Zfand5	-1.25896
1456365_at	0.0377448	629750	Gm11517	-1.26192
1416719_a_at	0.00211269	67097	Rps10	-1.26223
1418241_at	0.0166348	22282	Usf2	-1.26427
1451468_s_at	0.00445016	72322	Xpo5	-1.26459
1425784_a_at	0.0396965	56177	Olfm1	-1.26585
1451278_a_at	0.00161478	66617	Mettl11a	-1.26681
1424991_s_at	0.0121246	22171 /// 22172	Tyms /// Tyms-ps	-1.26794
1426679_at	0.0139131	68036	Zfp706	-1.2742
1449194_at	0.000302539	64658	Mrps25	-1.27707
1434937_at	0.0208499	105689	Mycbp2	-1.27817
1416554_at	0.0149852	54132	Pdlim1	-1.27986
1438390_s_at	0.0089589	30939	Pttg1	-1.2803
1417055_at	0.0113106	66055	0610009D07Rik	-1.28179
1423941_at	0.000932555	12325	Camk2g	-1.28316
1429537_at	0.000340187	66625	Sfrs18	-1.2893
1417458_s_at	0.0202511	66197	Cks2	-1.29122
1416000_a_at	0.0297766	18477	Prdx1	-1.29303
1437016_x_at	0.000934181	72065	Rap2c	-1.2941
1422887_a_at	0.0231282	13017	Ctbp2	-1.29441
1423432_at	0.00171861	83946	Phip	-1.29454
1427885_at	0.0352978	69745	Pold4	-1.29702
1426083_a_at	0.0026487	12226	Btg1	-1.2975
1448925_at	0.0160035	13345	Twist2	-1.29778
1416840_at	0.0393195	68041	Mid1ip1	-1.29805
1427471_at	0.021081	50789	Fbxl3	-1.29919
1434322_at	0.0135953	231830	Micall2	-1.29978
1432130_a_at	0.00481014	67120	Ttc14	-1.30476
1423715_a_at	0.0081562	18002	Nedd8	-1.30513
1417135_at	0.00139183	20817	Srpk2	-1.30703
1439106_at	0.00904348	242466	Zfp462	-1.31007
1423863_at	0.0444863	27407	Abcf2	-1.3111
1459805_x_at	0.0061074	224907	Dus3l	-1.3127
1420502_at	0.000125048	20229	Sat1	-1.31553
1417825_at	0.00507051	13885	Esd	-1.31988
1419738_a_at	1.46943e-06	22004	Tpm2	-1.32226
1452692_a_at	0.016847	72900	Ndufv2	-1.32375
1434311_at	0.0468559	231464	Cnot6l	-1.32567
1438688_at	0.000847412	75956	Srrm2	-1.32603
1436363_a_at	0.00561376	18032	Nfix	-1.32829
1453956_a_at	0.0415537	18647	Cdk14	-1.32913
1457632_s_at	0.0357772	17536	Meis2	-1.32919
1434137_x_at	0.00502942	69036	Zg16	-1.33093
1423053_at	0.00983012	11843	Arf4	-1.33531
1430574_at	0.0035896	72391	Cdkn3	-1.33798
1451485_at	0.00237935	67684	Luc7l3	-1.33819
1431074_a_at	0.0315489	71795	Pitpnc1	-1.33974
1416004_at	0.00415879	22629	Ywhah	-1.3402
1423784_at	0.0315639	353172	Gars	-1.3404
1427236_a_at	0.00770359	69188	Mll5	-1.34247
1423201_at	7.18916e-05	20185	Ncor1	-1.34296
1457744_at	0.0113736	212880	Ddx46	-1.34793
1427209_at	0.0311112	116848	Baz2a	-1.34918
1440550_at	0.0251277			-1.34975
1415674_a_at	0.000476308	60409	Trappc4	-1.35067
1420828_s_at	0.000171406	100503129 /// 22630	LOC100503129 /// Ywhaq	-1.35158
1429433_at	0.014832	226562	Bat2l2	-1.35958
1449258_at	0.0089029	28081	D11Wsu99e	-1.36002
1425674_a_at	0.000424066	68991	Ssu72	-1.36101
1422414_a_at	0.0281692	12314	Calm2	-1.36551
1449403_at	0.0395222	18585	Pde9a	-1.3664
1438769_a_at	0.024623	77862	Thyn1	-1.3685
1416937_at	0.00314117	56486	Gabarap	-1.36892
1423942_a_at	0.0294601	12325	Camk2g	-1.37076
1460005_at	0.0183485	665775	Bod1l	-1.37151
1452361_at	0.00431799	109331	Rnf20	-1.37492
1454974_at	0.00669894	18208	Ntn1	-1.3761
1423099_a_at	0.0276036	56335	Mettl3	-1.3769
1427619_a_at	0.0483401	231147	Sh3tc1	-1.38217
AFFX-r2-Bs-dap-3_at	0.00308518			-1.38516
1436244_a_at	0.00587058	21886	Tle2	-1.39205
1417316_at	0.00291168	66834	Acot13	-1.39227
1439460_a_at	0.0176915	77038	Arfgap2	-1.39435
1418067_at	0.0202511	12632	Cfl2	-1.39458
1434705_at	0.0182648	13017	Ctbp2	-1.39721
1452143_at	0.0172977	20742	Spnb2	-1.39792
1418695_a_at	0.0113437	74287	Kcmf1	-1.39845
1446990_at	0.0114927	18027	Nfia	-1.39948
1428463_a_at	0.0109947	26932	Ppp2r5e	-1.40363
1417189_at	0.001506	19188	Psme2	-1.40366
1429362_a_at	0.0139136	319322	Sf3b2	-1.40734
1460671_at	0.0170879	14775	Gpx1	-1.40758
1444952_a_at	0.00578208	98415	Nucks1	-1.40786
1452170_at	0.0273582	100910	Chpf2	-1.41265
1436904_at	0.0419262	327987	Med13	-1.41375
1437457_a_at	0.0257779	14489	Mtpn	-1.41721
1450149_a_at	0.000612056	19047	Ppp1cc	-1.42365
1421267_a_at	0.0228198	17684	Cited2	-1.42451
1416633_a_at	0.0158686	68250	Fam96a	-1.4284
1416317_a_at	0.0360636	70527	Stambp	-1.43306
1437270_a_at	0.000860716	56708	Clcf1	-1.43923
1451989_a_at	0.00221526	212307	Mapre2	-1.44048
AFFX-r2-Bs-dap-M_at	0.00727087			-1.44218
1451093_at	0.012704	66420	Polr2e	-1.44606
1424770_at	6.10888e-05	109624	Cald1	-1.45121
1426945_at	0.000987231	70572	Ipo5	-1.45501
1433639_at	0.00206028	215512	Fam117a	-1.45774
1424504_at	0.0261	19334	Rab22a	-1.46324
1452667_at	0.00209728	76338	Rab2b	-1.46471
1417409_at	0.0011546	16476	Jun	-1.47069
1456341_a_at	0.000279478	16601	Klf9	-1.47139
1429001_at	0.0496539	69656	Pir	-1.47344
1434274_at	0.0237213	105689	Mycbp2	-1.47423
1431430_s_at	0.0315639	66949	Trim59	-1.48712
1436959_x_at	0.000954647	56876	Nelf	-1.49653
1420365_a_at	0.015138	53379	Hnrnpa2b1	-1.52247
AFFX-LysX-3_at	0.00653877			-1.52516
1452207_at	0.0324428	17684	Cited2	-1.52871
1451920_a_at	0.0109556	19687	Rfc1	-1.52894
1425028_a_at	0.019254	22004	Tpm2	-1.53078
1448894_at	0.0308781	14187	Akr1b8	-1.54132
1416630_at	0.0054063	15903	Id3	-1.55096
1417219_s_at	0.00372047	19240	Tmsb10	-1.55938
1428226_at	0.00312354	68966	Ngdn	-1.56052
1432057_a_at	0.0276036	70779	Prdm5	-1.56472
1425526_a_at	0.00900587	18933	Prrx1	-1.56564
1450878_at	0.00328284	109552	Sri	-1.57678
1452540_a_at	6.3616e-06	319179 /// 319185 /// 319186 /// 319188 /// 665596 /// 665622 /// 68024	Gm11277 /// Gm13646 /// Hist1h2bc /// Hist1h2be /// Hist1h2bl /// Hist1h2bm /// Hist1h2bp	-1.58193
1448399_at	0.00951428	52440	Tax1bp1	-1.58736
1434179_at	0.0414395	231051	Mll3	-1.59088
1449519_at	0.000348412	13197	Gadd45a	-1.59104
1431056_a_at	0.0264956	16956	Lpl	-1.59741
1426465_at	0.0124861	228836	Dlgap4	-1.60176
AFFX-PheX-M_at	0.00772457			-1.60531
1419380_at	0.00160326	94187	Zfp423	-1.60606
1427163_at	0.0142287	224826	Ubr2	-1.61376
1450358_at	0.00132815	80981	Arl4d	-1.61648
1450644_at	0.0115544	12192	Zfp36l1	-1.63076
1416727_a_at	0.0120434	109672	Cyb5	-1.6397
1449575_a_at	0.00279425	14870	Gstp1	-1.64033
1448522_at	0.00599647	71984	Sars2	-1.64861
1424355_a_at	0.0026487	20467	Sin3b	-1.6697
1416085_s_at	0.000522963	22682	Zfand5	-1.68095
1433829_a_at	0.00317133	53379	Hnrnpa2b1	-1.686
1429376_s_at	6.41362e-06	68999	Anapc10	-1.71588
1415817_s_at	0.0452846	12468	Cct7	-1.71636
1439037_at	0.00753135	67040	Ddx17	-1.71823
1419256_at	0.0157194	20742	Spnb2	-1.72308
1429327_at	0.0171234	66244	Sdccag1	-1.74232
1416084_at	0.00386863	22682	Zfand5	-1.7463
1436902_x_at	0.0178767	19240	Tmsb10	-1.75081
1418467_at	0.0134999	66993	Smarcd3	-1.77114
1436584_at	0.0485867	24064	Spry2	-1.78571
1437185_s_at	0.0416766	19240	Tmsb10	-1.79894
1416733_at	0.0196939	27418	Mkln1	-1.80163
1451178_at	0.00392932	243510 /// 68499	Ccdc142 /// Mrpl53	-1.81302
1451140_s_at	0.0369286	108099	Prkag2	-1.82667
1424562_a_at	0.00108848	11739	Slc25a4	-1.82933
1434178_at	0.00787651	231051	Mll3	-1.84052
1419999_at	0.0400086	18518	Igbp1	-1.8467
1450405_at	0.0256283	56284	Mrpl19	-1.87102
1451640_a_at	0.0205283	208606	Rsrc2	-1.8722
1437280_s_at	0.00141823	66870	Serbp1	-1.87356
1422483_a_at	0.00101275	13063	Cycs	-1.92309
1428495_at	0.00170781	75593	2410003K15Rik	-1.92991
1432129_a_at	0.0110132	18933	Prrx1	-1.96007
1455306_at	0.00693572	231128	Fam193a	-1.9872
1448234_at	0.0296941	23950	Dnajb6	-1.98932
1416636_at	0.00675433	19744	Rheb	-1.99801
1415816_at	0.00438737	12468	Cct7	-2.0202
1438657_x_at	9.29676e-06	19243 /// 433406	Gm13363 /// Ptp4a1	-2.05014
1439421_x_at	0.00102559	12417	Cbx3	-2.12399
1448504_a_at	0.000154851	12417	Cbx3	-2.29958
1429777_at	0.0273304	23950	Dnajb6	-3.60471
1429776_a_at	0.00441719	23950	Dnajb6	-3.86949
1447355_at	0.000450044	14081	Acsl1	-17.2859

## Sheet: LS12 vs GM 472
Probe Set ID	Corrected p-value	Entrez Gene	Gene Symbol	LS12 Fold Change
1449315_at	0.000190437	23965	Odz3	27.8769
AFFX-18SRNAMur/X00686_M_at	0.00266761			2.79678
1451169_at	0.00046577	211548	Nomo1	2.1657
1448918_at	0.00903961	108116	Slco3a1	1.18794
1426918_at	0.00669004	16412	Itgb1	2.23355
1437434_a_at	0.00194055	68151	Wls	1.97192
1417870_x_at	0.00444457	64138	Ctsz	1.6582
1417868_a_at	0.0114217	64138	Ctsz	1.82087
1415943_at	0.000820352	20969	Sdc1	1.6033
1417378_at	0.000672869	54725	Cadm1	2.21659
1453367_a_at	0.0311424	76192	Abhd12	1.47913
1415901_at	0.000208032	26433	Plod3	1.87774
1453913_a_at	0.00825832	21355	Tap2	1.94166
1438420_at	0.000691079	170791	Rbm39	1.51742
1435229_at	0.000260263	235283	Gramd1b	1.16472
1427442_a_at	0.00141823	11820	App	1.71852
1447693_s_at	0.0110328	18007	Neo1	1.43326
1450099_a_at	0.0276095	14466	Gba	1.65218
1434112_at	0.00545611	99633	Lphn2	1.65731
1423290_at	0.000213703	12282	Hyou1	1.556
1435680_a_at	0.0128525	83768	Dpp7	2.20055
1418896_a_at	0.0047274	20014	Rpn2	1.56247
1420621_a_at	0.00840112	11820	App	1.54249
1424650_at	0.00235238	72599	Pdia5	1.50499
1418773_at	0.000807277	60527	Fads3	1.75459
1416064_a_at	0.0377944	14828	Hspa5	1.45429
1423648_at	0.00170781	71853	Pdia6	1.42388
1427464_s_at	0.0151437	14828	Hspa5	1.35762
1416623_at	0.0278241	21827	Thbs3	1.25871
1427009_at	0.0414819	16776	Lama5	1.32582
1420653_at	0.00291168	21803	Tgfb1	1.35669
1426300_at	0.0173816	11658	Alcam	1.1828
1448339_at	0.0137433	69981	Tmem30a	2.174
1423368_at	0.00114758	17775	Laptm4a	1.27034
1450010_at	0.0117234	56348	Hsd17b12	1.59857
1419149_at	0.00905489	18787	Serpine1	1.30646
1424708_at	0.00346565	68581	Tmed10	1.62158
1437044_a_at	0.000792448	14466	Gba	1.43593
1433645_at	0.00138756	100434	Slc44a1	1.66118
1421116_a_at	0.000251772	68585	Rtn4	1.54232
1428623_at	0.0177141	18844	Plxna1	1.44999
1424382_at	0.00035519	52377	Rcn3	1.6965
1416167_at	0.00565099	53381	Prdx4	1.65574
1423423_at	0.0037008	14827	Pdia3	1.7452
1449244_at	0.00425738	12558	Cdh2	2.80265
1438312_s_at	0.025783	16998	Ltbp3	1.51073
1426599_a_at	0.0110708	20525	Slc2a1	2.21953
1443779_s_at	0.0105291	212391	Lcor	2.2688
1430021_a_at	0.017307	56459	Sae1	1.08671
1452182_at	0.000348829	108148	Galnt2	1.42109
1421917_at	0.0254327	18595	Pdgfra	1.27686
1420895_at	0.0349145	21812	Tgfbr1	1.47712
1417376_a_at	0.00766426	54725	Cadm1	2.07615
1451170_s_at	0.0361519	211548	Nomo1	1.44324
1416392_a_at	0.00258448	11984	Atp6v0c	1.40951
1416845_at	0.00155464	98170	Tmem132a	2.18404
1424924_at	0.0203649	140740	Sec63	1.94008
1427250_at	0.000737023	11938	Atp2a2	1.62784
1423653_at	0.00860274	11928	Atp1a1	1.66786
1429265_a_at	0.0177141	59044	Rnf130	1.63167
1460401_at	0.00282876	66967	Edem3	1.36624
1418295_s_at	0.046826	13350	Dgat1	1.55329
1455078_at	0.0311764	100504120 /// 237860	LOC100504120 /// Ssh2	1.65771
1434458_at	0.000319765	14313	Fst	2.13082
1416493_at	0.000243057	13200	Ddost	1.36397
1415727_at	0.0144185	246703	Apoa1bp	1.07772
1454268_a_at	0.00418382	13057	Cyba	1.39257
1416344_at	0.00291786	16784	Lamp2	1.57965
1425615_a_at	0.000891347	74551	Pck2	1.23563
1426109_a_at	0.0393927	27411	Slc14a2	1.33558
1416935_at	0.0429701	22368	Trpv2	1.719
1417050_at	0.0482516	67445	C1qtnf4	1.55059
1416471_at	0.00283632	99712	Cept1	1.59772
1415880_a_at	0.00747772	16783	Lamp1	1.47922
1423316_at	0.0278584	67846	Tmem39a	1.17579
1418815_at	0.00496092	12558	Cdh2	2.24701
1430332_a_at	0.0306409	110006	Gusb	-1.10139
1416933_at	0.0315999	18984	Por	1.52979
1416386_a_at	0.0171737	17113	M6pr	1.47206
1436351_at	0.0159644	230027	Coq3	1.52559
1417533_a_at	0.00289606	16419	Itgb5	1.28237
1427457_a_at	0.0141032	12153	Bmp1	1.45011
1448908_at	0.00149327	67916	Ppap2b	1.58274
1435970_at	0.0300017	18099	Nlk	1.68063
1421462_a_at	0.00137982	56401	Lepre1	1.39412
1428103_at	0.00658981	11487	Adam10	2.36796
1421813_a_at	0.0329648	19156	Psap	1.3337
1422438_at	0.000891347	13849	Ephx1	1.24228
1417423_at	0.00567721	66168	Grina	1.23213
1448268_at	0.0251563	67511	Tmed9	1.2954
1420679_a_at	0.00477374	66253	Aig1	1.30782
1448704_s_at	0.0201903	109815	H47	1.39735
1424112_at	0.0192919	16004	Igf2r	1.2325
1423730_at	0.0170879	218335	Clptm1l	1.34568
1423872_a_at	0.00206028	13138	Dag1	1.54655
1460287_at	0.0357722	21858	Timp2	1.09312
1417267_s_at	8.64674e-05	66120	Fkbp11	1.14815
1418746_at	0.0485867	56695	Pnkd	1.2489
1430449_at	0.00561447	77480	Kidins220	1.23064
1418518_at	0.0181959	18550	Furin	1.83052
1415692_s_at	0.0149174	12330	Canx	1.51974
1451071_a_at	0.0054479	11928	Atp1a1	1.71185
1426393_a_at	0.0262967	20318	Sdf4	1.77722
1452515_a_at	0.0174299	217119	Xylt2	1.38624
1420628_at	0.0176915			1.22391
1433706_a_at	0.0197051	57874	Ptplad1	1.38897
1433576_at	0.0223741	232087	Mat2a	1.13073
1422845_at	0.00134625	12330	Canx	1.56936
1421991_a_at	0.0107284	16010	Igfbp4	-1.04602
1460243_at	0.0251277	20773	Sptlc2	1.64307
1460186_at	3.71092e-05	107358	Tm9sf3	1.68108
1426778_at	0.00186926	13138	Dag1	1.57237
1424990_at	0.0277055	109305	Orai1	1.25021
1426306_a_at	0.0149669	80884	Maged2	1.16426
1422541_at	0.00175278	19274	Ptprm	-1.09789
1417962_s_at	0.0472789	14600	Ghr	1.46109
1452253_at	0.000916893	50766	Crim1	1.24559
1423126_at	0.00951428	11933	Atp1b3	1.27219
1419023_x_at	0.00216679	100503183 /// 13806 /// 433182	Eno1 /// Gm5506 /// LOC100503183	1.30366
1437910_at	0.0139893	230770	Tmem39b	1.63388
1436982_at	0.000862352	213988	Tnrc6b	1.31614
1416648_at	0.000501097	13424	Dync1h1	1.6448
1416749_at	0.00185252	56213	Htra1	1.19058
1426453_at	0.001885	69617	Pitrm1	1.0952
1425983_x_at	0.024623	15258	Hipk2	-1.078
1423247_at	0.0322697	76299	Erp44	1.24325
1428112_at	0.012099	74840	Manf	-1.02399
1425516_at	0.00317723	108155	Ogt	2.05215
1419022_a_at	0.0143342	100503183 /// 13806 /// 433182	Eno1 /// Gm5506 /// LOC100503183	1.34112
1451753_at	0.00796335	18845	Plxna2	1.02778
1450089_a_at	0.0211673	20818	Srprb	1.24689
1451017_at	0.013727	66366	Ergic3	1.29713
1428245_at	0.0263794	68401	G6pc3	1.80333
1454991_at	0.000100107	11987	Slc7a1	2.25204
1418533_s_at	0.0242131	57265	Fzd2	1.76138
1423425_at	0.0426993	71772	Plbd2	1.08757
1417149_at	0.0481243	18452	P4ha2	1.39874
1416683_at	0.0328609	140570	Plxnb2	1.42205
1425676_a_at	0.000263427	54325	Elovl1	1.4347
1417716_at	0.00549779	14719	Got2	1.1829
1434799_x_at	0.0362898	11674	Aldoa	1.03565
1418528_a_at	0.0256067	13135	Dad1	-1.12108
1452143_at	0.0172977	20742	Spnb2	-1.39792
1451532_s_at	0.0082449	70358	Steap1	1.6233
1448185_at	0.0141048	64209	Herpud1	1.56115
1420688_a_at	0.0142289	20392	Sgce	1.40447
1416769_s_at	0.0162722	114143	Atp6v0b	1.47083
1416921_x_at	0.0418588	11674	Aldoa	1.11503
1418127_a_at	0.0114217	26926	Aifm1	1.32324
1456204_at	0.0382172	66487	2010107H07Rik	1.54353
1433829_a_at	0.00317133	53379	Hnrnpa2b1	-1.686
1416414_at	0.0241678	100952	Emilin1	1.2173
1417377_at	0.0384757	54725	Cadm1	1.47887
1423960_at	0.0339759	14792	Lpcat3	1.48162
1433520_at	0.0170989	235623	Scap	1.35612
1419184_a_at	0.0130218	14200	Fhl2	1.44615
1450642_at	0.02174	70354	Secisbp2l	1.14238
1438999_a_at	0.00217462	54446	Nfat5	1.04335
1437688_x_at	0.00039803	70495	Atp6ap2	1.33605
1428319_at	0.0237057	67399	Pdlim7	1.60657
1426710_at	0.00825832	12315	Calm3	1.14643
1452184_at	0.0123134	66218	Ndufb9	1.43942
1454910_at	0.0497828	81000	Rad54l2	1.31212
1424762_at	0.0110132	235312 /// 259172	C1qtnf5 /// Mfrp	1.27878
1433597_at	0.0488943	234023	Arglu1	1.29046
1428365_a_at	0.0466217	74142	Lonp1	1.16226
1438630_x_at	0.0281787	232087	Mat2a	-1.00541
1416497_at	0.0208511	12304	Pdia4	-1.00922
1448433_a_at	0.00957584	18542	Pcolce	1.21053
1423104_at	0.0234224	16367	Irs1	1.65199
1448323_a_at	0.012099	12111	Bgn	1.07387
1437211_x_at	0.000891347	68801	Elovl5	1.30943
1435677_at	0.0180244	215494	C85492	1.20777
1456133_x_at	0.00249813	16419	Itgb5	1.1164
1424042_at	0.00481014	216395	Tmem5	1.79331
1427928_s_at	0.00681377	228812	Pigu	1.3644
1450422_a_at	0.0127966	72050	Kdelc1	1.06417
1451256_at	0.0415312	52710	Gpr172b	1.21721
1434773_a_at	0.00574282	20525	Slc2a1	1.77553
1423670_a_at	0.011128	67398	Srpr	1.27796
1431815_a_at	0.0081203	72199	Mms19	1.14382
1419073_at	0.0102016	56363	Tmeff2	1.51381
1427283_at	0.0161761	214162	Mll1	1.2893
1417606_a_at	0.0167299	12317	Calr	1.30487
1427385_s_at	0.0092815	109711	Actn1	1.10563
1421840_at	0.00364774	11303	Abca1	1.38937
1456733_x_at	0.00647424	12406	Serpinh1	1.11344
1450965_at	0.0485867	21766	Tex261	1.31192
1434681_at	0.0140846	353170	Txlng	-1.06666
1417059_at	0.00425738	66059	Krtcap2	1.15317
1434825_at	0.0113013	231861	Tnrc18	1.22198
1424366_at	0.0142664	227697	Dolk	1.73199
1448769_at	0.0107344	110172	Slc35b1	1.13376
1420004_s_at	0.0308781	107939	Pom121	1.34271
1423069_at	0.048092	11538 /// 13480	Adnp /// Dpm1	1.36312
1417163_at	0.0102769	63953	Dusp10	1.0073
1431284_a_at	0.0225782	73658	Spns1	1.23009
1452545_a_at	0.0182648	16412	Itgb1	1.30695
1421397_a_at	0.0236647	57913	Lrdd	1.30361
1437598_at	0.0247069	56490	Zbtb20	1.238
1422581_at	0.0469575	56469	Pias1	1.06654
1423515_at	0.00309998	20273	Scn8a	1.21387
1426499_at	0.0182927	227700	Sh3glb2	1.05684
1425718_a_at	0.00176279	117198	Ivns1abp	1.22765
1427735_a_at	0.0254129	11459	Acta1	1.27541
1437283_at	0.0173816	212999	Tnpo2	1.29652
1448437_a_at	0.0277342	56055	Gtpbp2	1.10698
1417220_at	0.0079661	14085	Fah	1.05665
1448383_at	0.0054479	17387	Mmp14	1.07475
1448596_at	0.00206028	102857	Slc6a8	1.22312
1426677_at	0.00877165	192176	Flna	1.42284
1448401_at	0.00175742	83796	Smarcd2	-1.01115
1423274_at	0.00158951	18130	Ints6	1.60175
1448632_at	0.00985704	19171	Psmb10	-1.04797
1423151_at	0.0179343	67838	Dnajb11	1.25618
1452740_at	0.00520663	77579	Myh10	-1.03952
1415771_at	0.00213558	17975	Ncl	1.10259
1430953_at	0.0394403	69271	3200001G23Rik	1.08949
1416279_at	0.00438737	11764	Ap1b1	1.16305
AFFX-GapdhMur/M32599_M_at	0.00415086	14433	Gapdh	1.00125
1439386_x_at	0.0173816	232087	Mat2a	1.06368
1452134_at	0.0165418	72392	Tmem175	1.46081
1424111_at	0.00461589	16004	Igf2r	1.20233
1456726_x_at	0.0249439	97541	Qars	-1.08786
1434392_at	0.0113437	17847	Usp34	1.03034
1452375_at	0.0299472	212647	Aldh4a1	1.07378
1416819_at	0.0186742	12539	Cdc37	1.07796
AFFX-GapdhMur/M32599_3_at	0.00825832	14433	Gapdh	1.07113
1443838_x_at	4.84858e-05	56473	Fads2	1.38365
1424942_a_at	0.0014622	17869	Myc	1.20887
1443378_s_at	0.0104843	280668	Adam1a	1.31182
1452214_at	0.0190374	20482	Skil	1.15454
1448346_at	0.000939922	12631	Cfl1	1.11718
1437343_x_at	0.0428224	108888	Atad3a	1.34096
1448286_at	0.000239784	15108	Hsd17b10	1.20626
1459986_a_at	0.000168931	20068	Rps17	1.17127
1418625_s_at	0.001885	100039214 /// 100039258 /// 100039762 /// 100039840 /// 100040109 /// 100041204 /// 100041748 /// 100043724 /// 100048117 /// 100504897 /// 14433 /// 378954 /// 433273 /// 654472	3000002C10Rik /// Gapdh /// Gm10290 /// Gm10291 /// Gm10293 /// Gm12070 /// Gm16374 /// Gm2451 /// Gm2606 /// Gm3200 /// Gm4609 /// Gm5523 /// LOC100048117 /// LOC100504897	1.07033
1424269_a_at	0.00856829	17904 /// 433297 /// 667952	Gm5526 /// Gm8894 /// Myl6	1.07705
1451915_at	0.0484047	12462	Cct3	1.08927
1459987_s_at	0.0220646	12462	Cct3	1.10198
AFFX-b-ActinMur/M12481_3_at	0.00225294	11461	Actb	1.1965
1437279_x_at	0.00897406	20969	Sdc1	1.13376
1436242_a_at	0.001342	75458	Cklf	-1.02056
1448153_at	7.76795e-05	12858	Cox5a	1.06793
1455662_x_at	0.00109645	20068	Rps17	1.1458
AFFX-r2-P1-cre-3_at	0.00587058			-1.07521
1427875_a_at	8.62413e-05	100048552 /// 68436	LOC100048552 /// Rpl34	1.11311
AFFX-r2-P1-cre-5_at	0.00286676			-1.07436
1417082_at	1.29783e-05	67628	Anp32b	-1.04445
1415781_a_at	0.0278262	170930 /// 675440	Gm13430 /// Sumo2	-1.10223
1415876_a_at	0.000156305	27370	Rps26	1.00737
AFFX-CreX-5_at	0.0176151			-1.11833
1454620_x_at	0.00464352	100043734 /// 20104 /// 639593 /// 667739	Gm13654 /// Gm16409 /// LOC639593 /// Rps6	-1.09284
1438655_a_at	0.0113437	68436	Rpl34	1.02892
1416642_a_at	0.0352978	22070	Tpt1	1.08232
1437148_at	0.00889885	76709	Arpc2	-1.19347
1427021_s_at	0.0237346	14319	Fth1	-1.24058
1453118_s_at	0.000417508	19934	Rpl22	-1.03454
1419544_at	0.0155975	66335	Atp6v1c1	1.02748
1456381_x_at	0.00260946	17210	Mcl1	-1.13776
1421375_a_at	0.0128547	20200	S100a6	-1.09363
1436292_a_at	0.00344323	18245	Oaz1	-1.01865
1448492_a_at	0.0114295	66997	Psmd12	-1.03026
1450149_a_at	0.000612056	19047	Ppp1cc	-1.42365
1448430_a_at	0.0175008	17938	Naca	-1.10071
1423254_x_at	0.00112518	67941	Rps27l	1.05813
1435429_x_at	0.00296319	67941	Rps27l	1.06109
AFFX-r2-Ec-bioD-3_at	0.0026487			-1.12447
1437844_x_at	0.0046322	16834	Cog1	-1.14511
1438688_at	0.000847412	75956	Srrm2	-1.32603
1428868_a_at	0.040453	100041965 /// 18245	Gm9786 /// Oaz1	-1.08178
1448682_at	0.0215451	56455	Dynll1	-1.16371
1438708_x_at	0.00724146	54401	Ywhab	1.08828
1448651_at	0.00461589	53893	Nudt5	-1.19717
1422608_at	0.047601	59046	Arpp19	-1.078
1455222_a_at	0.00455331	22221	Ubp1	-1.06963
1449574_a_at	0.000162417	12540	Cdc42	-1.10986
1427310_at	0.000186616	207165	Bptf	-1.2041
1459017_at	0.00956365			-1.04744
1423201_at	7.18916e-05	20185	Ncor1	-1.34296
1455974_at	0.0179488	66193	1110049F12Rik	-1.11182
1419573_a_at	0.0388415	16852	Lgals1	-1.14413
1424770_at	6.10888e-05	109624	Cald1	-1.45121
1448203_at	0.00496122	100042348 /// 27425	Atp5l /// Gm10221	-1.09245
1456664_x_at	0.00248353	100503154 /// 98758	Hnrnpf /// LOC100503154	-1.10101
1425550_a_at	0.00834328	19084	Prkar1a	-1.10502
1416565_at	0.00344193	110323	Cox6b1	-1.17511
1423283_at	0.000735896	18738	Pitpna	-1.10214
1415749_a_at	0.00985704	54170	Rragc	1.11889
1416163_at	0.043462	26891	Cops4	-1.1491
1423985_at	0.0212072	14707	Gng5	-1.15084
1417749_a_at	0.0357874	21872	Tjp1	1.0196
1425964_x_at	0.0101201	15507	Hspb1	-1.07017
1439460_a_at	0.0176915	77038	Arfgap2	-1.39435
1415860_at	0.000662354	16647	Kpna2	1.00369
1454664_a_at	0.0125486	217869	Eif5	1.12102
1434765_at	0.0297969	328572	Ep300	-1.06959
1434705_at	0.0182648	13017	Ctbp2	-1.39721
1436505_at	0.00210284	228005	Ppig	-1.19495
1437233_x_at	0.0419262	66193	1110049F12Rik	-1.15416
1439253_x_at	0.0280755	66494	Prelid1	-1.04556
1437280_s_at	0.00141823	66870	Serbp1	-1.87356
1426327_s_at	0.0018859	109910 /// 12803 /// 664779	Cntf /// U05342 /// Zfp91	1.05336
1423715_a_at	0.0081562	18002	Nedd8	-1.30513
1430536_a_at	0.0284715	13877	Erh	-1.02452
1417395_at	2.38405e-05	16600	Klf4	-1.22254
1448262_at	0.00279461	26445	Psmb2	-1.0664
1419738_a_at	1.46943e-06	22004	Tpm2	-1.32226
1448166_a_at	0.00263819	19170	Psmb1	-1.19348
1423823_at	0.0481809	69902	Mrto4	-1.12143
1431074_a_at	0.0315489	71795	Pitpnc1	-1.33974
1451599_at	0.00591296	230784	Sesn2	-1.12468
1422475_a_at	0.02883	100043780 /// 20091 /// 668144	Gm10119 /// Gm9000 /// Rps3a	-1.11993
1460432_a_at	0.0102295	16341	Eif3e	-1.04167
1416074_a_at	0.0322697	19943	Rpl28	-1.10577
1434892_x_at	0.0403509	19646	Rbbp4	-1.1763
1423187_at	0.0263794	93739	Gabarapl2	-1.05652
1416119_at	0.000395026	22166	Txn1	-1.11357
1448206_at	0.0010503	19166	Psma2	-1.10753
1427408_a_at	0.00876665	230753	Thrap3	1.13714
1425526_a_at	0.00900587	18933	Prrx1	-1.56564
1416842_at	0.0191654	14866	Gstm5	-1.14199
1428288_at	0.0382301	16601	Klf9	-1.2366
1448050_s_at	0.0368682	26921	Map4k4	1.08489
1437859_x_at	0.00161363	276770	Eif5a	-1.18559
1455479_a_at	0.00195195	66105	Ube2d3	-1.00623
1416085_s_at	0.000522963	22682	Zfand5	-1.68095
1434540_a_at	0.00141043	12757	Clta	-1.19941
1438657_x_at	9.29676e-06	19243 /// 433406	Gm13363 /// Ptp4a1	-2.05014
1452680_at	0.0119995	107686	Snrpd2	-1.00684
1454813_at	0.00233209	66167	Ccdc72	-1.08986
1428489_at	0.0485867	67197	Zcrb1	-1.16968
1422072_a_at	0.00179038	14867	Gstm6	-1.11877
1426409_at	0.0111014	226154	Lzts2	-1.01017
1427236_a_at	0.00770359	69188	Mll5	-1.34247
1437019_at	0.00359942	69134	2200001I15Rik	1.53047
1418443_at	0.011229	103573	Xpo1	-1.05802
1417055_at	0.0113106	66055	0610009D07Rik	-1.28179
1451470_s_at	0.00591296	276770	Eif5a	-1.16358
1450968_at	0.0128525	66694	Uqcrfs1	-1.13558
1450971_at	0.0351965	17873	Gadd45b	1.08201
1439421_x_at	0.00102559	12417	Cbx3	-2.12399
1437016_x_at	0.000934181	72065	Rap2c	-1.2941
1448879_at	0.0390601	22195	Ube2l3	-1.17923
1449258_at	0.0089029	28081	D11Wsu99e	-1.36002
1455899_x_at	0.0102493	12702	Socs3	-1.0969
1449575_a_at	0.00279425	14870	Gstp1	-1.64033
1450878_at	0.00328284	109552	Sri	-1.57678
1438157_s_at	0.00531307	18035	Nfkbia	-1.03096
1450644_at	0.0115544	12192	Zfp36l1	-1.63076
1416636_at	0.00675433	19744	Rheb	-1.99801
AFFX-r2-Bs-dap-3_at	0.00308518			-1.38516
1416093_a_at	0.0053501	66448	Mrpl20	1.12778
1448504_a_at	0.000154851	12417	Cbx3	-2.29958
1438390_s_at	0.0089589	30939	Pttg1	-1.2803
1415716_a_at	0.0456341	100043813 /// 57294	Gm9846 /// Rps27	-1.11928
1419583_at	0.00730492	12418	Cbx4	-1.20894
1436902_x_at	0.0178767	19240	Tmsb10	-1.75081
1417219_s_at	0.00372047	19240	Tmsb10	-1.55938
1448987_at	0.0280128	11363	Acadl	1.10997
1449042_at	0.000311288	13018	Ctcf	-1.11163
1418485_at	0.000916893	20536	Slc4a3	-1.14977
1451485_at	0.00237935	67684	Luc7l3	-1.33819
1450446_a_at	0.0240828	12703	Socs1	-1.00542
1422483_a_at	0.00101275	13063	Cycs	-1.92309
1436186_at	0.00910345	108961	E2f8	-1.11099
1423531_a_at	0.016745	15382	Hnrnpa1	-1.06403
1460519_a_at	0.0301976	75422	Mettl5	-1.00796
1418506_a_at	0.00338657	21672	Prdx2	-1.17287
1435324_x_at	0.0304666	15289	Hmgb1	-1.17835
1418822_a_at	0.00310982	11845	Arf6	-1.08699
1426162_a_at	0.0496539	19989	Rpl7	-1.15708
1417353_x_at	0.00353862	68981	Snrpa1	-1.29681
1429227_x_at	0.0327879	53605	Nap1l1	-1.14305
1417458_s_at	0.0202511	66197	Cks2	-1.29122
1416415_a_at	0.000873358	51788	H2afz	1.18375
1427275_at	0.0189327	70099	Smc4	-1.15102
1429362_a_at	0.0139136	319322	Sf3b2	-1.40734
1438859_x_at	0.00409481	20090	Rps29	1.01808
1420365_a_at	0.015138	53379	Hnrnpa2b1	-1.52247
1420828_s_at	0.000171406	100503129 /// 22630	LOC100503129 /// Ywhaq	-1.35158
1427190_at	0.00895843	72993	Appl1	-1.21795
1460314_s_at	0.037403	15077 /// 260423 /// 319148 /// 319149 /// 319150 /// 319151 /// 319152 /// 319153 /// 319154 /// 360198 /// 97114 /// 97908	Hist1h3a /// Hist1h3b /// Hist1h3c /// Hist1h3d /// Hist1h3e /// Hist1h3f /// Hist1h3g /// Hist1h3h /// Hist1h3i /// Hist2h3b /// Hist2h3c1 /// Hist2h3c2-ps	-1.07843
1437526_x_at	0.0407015	74326	Hnrnpr	-1.15644
1436244_a_at	0.00587058	21886	Tle2	-1.39205
1418024_at	0.0139678	74838	Naa15	-1.28716
1422432_at	0.0377448	13167	Dbi	-1.18294
1418901_at	0.00123181	12608	Cebpb	-1.24735
1438320_s_at	0.0108574	17220	Mcm7	1.0805
1430574_at	0.0035896	72391	Cdkn3	-1.33798
1418067_at	0.0202511	12632	Cfl2	-1.39458
1417316_at	0.00291168	66834	Acot13	-1.39227
1455480_s_at	0.00324864	66105	Ube2d3	-1.22449
1419452_at	0.0314825	56207	Uchl5	-1.24709
1449403_at	0.0395222	18585	Pde9a	-1.3664
1421051_s_at	0.00187399	28084	Vps25	-1.32747
1429537_at	0.000340187	66625	Sfrs18	-1.2893
1426083_a_at	0.0026487	12226	Btg1	-1.2975
1448235_s_at	0.0472789	114675 /// 15289 /// 434174 /// 625781	4932431P20Rik /// Hmg1l1 /// Hmgb1 /// Hmgb1l	-1.24314
1451920_a_at	0.0109556	19687	Rfc1	-1.52894
1420502_at	0.000125048	20229	Sat1	-1.31553
1423113_a_at	0.0173816	66105	Ube2d3	1.01083
1435509_x_at	0.0134266	13445	Cdk2ap1	-1.22052
1452692_a_at	0.016847	72900	Ndufv2	-1.32375
1425806_a_at	0.00109434	108098	Med21	-1.30785
1424991_s_at	0.0121246	22171 /// 22172	Tyms /// Tyms-ps	-1.26794
1422414_a_at	0.0281692	12314	Calm2	-1.36551
1435122_x_at	0.00825832	13433	Dnmt1	-1.286
1433528_at	0.00825832	235459	Gtf2a2	-1.1068
1427762_x_at	0.0422352	319188	Hist1h2bp	-1.12851
1456077_x_at	0.0470395	12532	Cdc25c	-1.47178
1423263_at	0.000416202	15078	H3f3a	-1.23866
1419169_at	0.00599647	50772	Mapk6	-1.08085
1423674_at	0.0123465	230484	Usp1	-1.15234
1439037_at	0.00753135	67040	Ddx17	-1.71823
1444952_a_at	0.00578208	98415	Nucks1	-1.40786
1437185_s_at	0.0416766	19240	Tmsb10	-1.79894
1416633_a_at	0.0158686	68250	Fam96a	-1.4284
1452288_at	0.00512834	233315	Mtmr10	-1.15686
1448894_at	0.0308781	14187	Akr1b8	-1.54132
1426458_at	0.0448833	83997	Slmap	-1.34246
1425142_a_at	0.00185252	11991	Hnrnpd	-1.00995
1454974_at	0.00669894	18208	Ntn1	-1.3761
1434310_at	0.0273019	12168	Bmpr2	1.31107
1425148_a_at	0.00328021	72183	Snx6	-1.24847
1426464_at	0.00197467	217166	Nr1d1	-1.20311
1432129_a_at	0.0110132	18933	Prrx1	-1.96007
1446928_at	0.0239417	69408	Dnajc17	-1.37074
1416937_at	0.00314117	56486	Gabarap	-1.36892
1416733_at	0.0196939	27418	Mkln1	-1.80163
1436364_x_at	0.011147	18032	Nfix	-1.19533
1434185_at	0.0227704	107476	Acaca	-1.08932
1417730_at	0.000360086	14042	Ext1	1.24439
1436971_x_at	0.00569152	22631	Ywhaz	-1.21185
1425143_a_at	0.025197	227197	Ndufs1	1.1197
1431430_s_at	0.0315639	66949	Trim59	-1.48712
1416630_at	0.0054063	15903	Id3	-1.55096
1419999_at	0.0400086	18518	Igbp1	-1.8467
1460671_at	0.0170879	14775	Gpx1	-1.40758
1448522_at	0.00599647	71984	Sars2	-1.64861
1416161_at	0.00747772	19357	Rad21	1.10478
1422278_at	0.000157085	13490	Drd3	2.45444
1426679_at	0.0139131	68036	Zfp706	-1.2742
1450858_a_at	0.000420851	66105	Ube2d3	1.07854
1456341_a_at	0.000279478	16601	Klf9	-1.47139
1435176_a_at	0.0366129	15902	Id2	-1.03538
1437457_a_at	0.0257779	14489	Mtpn	-1.41721
1451640_a_at	0.0205283	208606	Rsrc2	-1.8722
1451989_a_at	0.00221526	212307	Mapre2	-1.44048
1425784_a_at	0.0396965	56177	Olfm1	-1.26585
1447707_s_at	0.0037342	207728	Pde2a	-1.26503
1422537_a_at	0.000657743	15902	Id2	1.02387
1429376_s_at	6.41362e-06	68999	Anapc10	-1.71588
1424562_a_at	0.00108848	11739	Slc25a4	-1.82933
1426124_a_at	0.00264262	12747	Clk1	1.08906
1450986_at	0.013534	55989	Nop58	-1.02183
1451005_at	0.00840203	22218	Sumo1	-1.08602
1423040_at	0.0185683	66882	Bzw1	-1.09125
1436363_a_at	0.00561376	18032	Nfix	-1.32829
1423584_at	0.000494132	29817	Igfbp7	1.18603
1428225_s_at	0.00672051	50926	Hnrpdl	-1.06868
1448646_at	0.0102334	57750	Wdr12	-1.26272
1448993_at	1.09903e-05	67841	Atg3	1.00608
1415962_at	0.0180674	68135	Eif3h	-1.18087
1450358_at	0.00132815	80981	Arl4d	-1.61648
1452540_a_at	6.3616e-06	319179 /// 319185 /// 319186 /// 319188 /// 665596 /// 665622 /// 68024	Gm11277 /// Gm13646 /// Hist1h2bc /// Hist1h2be /// Hist1h2bl /// Hist1h2bm /// Hist1h2bp	-1.58193
1435349_at	0.031299	18187	Nrp2	1.09004
1438289_a_at	0.00128649	22218	Sumo1	-1.12799
1421811_at	6.65001e-06	21825	Thbs1	-1.22497
1450845_a_at	0.0009474	66882	Bzw1	-1.10698
1424186_at	0.008504	67896	Ccdc80	1.20574
1447355_at	0.000450044	14081	Acsl1	-17.2859

## Sheet: 115 vs GM 1113
Probe Set ID	Corrected p-value	Entrez Gene	Gene Symbol	115 Fold Change
1429537_at	0.000340187	66625	Sfrs18	3.89155
1438420_at	0.000691079	170791	Rbm39	2.89364
1421072_at	0.000672224	54352	Irx5	3.08258
1449315_at	0.000190437	23965	Odz3	2.83302
AFFX-ThrX-M_at	0.0164095			2.65035
1448454_at	0.00241364	67996	Srsf6	2.70114
1427906_at	5.24131e-05	66185	1110037F02Rik	2.66806
AFFX-DapX-5_at	0.0397835			2.44248
1450397_at	0.00215927	17755	Mtap1b	2.45177
1456345_at	0.0213343	320057	A630057N01Rik	2.63908
AFFX-ThrX-3_at	0.00910345			2.367
AFFX-r2-Bs-dap-5_at	0.0490558			2.36307
AFFX-r2-Bs-thr-3_s_at	0.00280038			2.34637
AFFX-PheX-M_at	0.00772457			2.31409
1438322_x_at	0.0442073	14137	Fdft1	2.45436
AFFX-LysX-M_at	0.00555673			2.3292
AFFX-LysX-5_at	0.022095			2.36695
AFFX-r2-Bs-lys-5_at	0.0131096			2.30399
1423795_at	0.00279425	71514	Sfpq	2.41806
AFFX-LysX-3_at	0.00653877			2.2357
1447819_x_at	3.3255e-05	12837	Col8a1	2.28593
AFFX-r2-Bs-lys-3_at	0.0107903			2.28381
AFFX-PheX-5_at	0.0107824			2.2089
AFFX-r2-Bs-phe-5_at	0.00402211			2.1348
1435122_x_at	0.00825832	13433	Dnmt1	2.32716
AFFX-PheX-3_at	0.00278018			2.23981
1437390_x_at	0.00910345	20907	Stx1a	2.27073
AFFX-r2-Bs-phe-3_at	0.00889885			2.09345
AFFX-DapX-3_at	0.00414573			2.15976
1419738_a_at	1.46943e-06	22004	Tpm2	2.21414
AFFX-DapX-M_at	0.00846769			2.12927
1455533_at	0.00513439	319513	Fam113a	2.14561
AFFX-r2-Bs-phe-M_at	0.00589873			2.08463
AFFX-r2-Bs-lys-M_at	0.00936543			2.19807
AFFX-r2-Bs-dap-M_at	0.00727087			2.09696
AFFX-r2-Bs-dap-3_at	0.00308518			2.08563
1443779_s_at	0.0105291	212391	Lcor	2.05715
1445843_at	0.00477364	244059	Chd2	2.13285
1434540_a_at	0.00141043	12757	Clta	2.08359
1425028_a_at	0.019254	22004	Tpm2	2.04906
1452219_at	0.00261827	224807	Tmem63b	2.05441
1418485_at	0.000916893	20536	Slc4a3	2.04813
1422624_at	0.000806545	56210	Rev1	2.04115
1421062_s_at	0.000571135	12757	Clta	1.99616
1416041_at	0.000247098	20393	Sgk1	1.96479
1419354_at	0.0315946	93691	Klf7	1.99832
1416254_a_at	0.000988641	80743	Vps16	2.02538
1421269_at	0.0109646	22234	Ugcg	1.9382
1428936_at	0.0189838	67972	Atp2b1	1.97339
1439037_at	0.00753135	67040	Ddx17	1.91408
1439695_a_at	0.000916893	240641	Kif20b	1.92644
1416637_at	0.0366129	20535	Slc4a2	1.91325
1419066_at	0.0257469	72500	Ier5l	1.88415
1460119_at	0.0449685			1.95325
1436746_at	0.0296815	232341	Wnk1	1.93231
1427408_a_at	0.00876665	230753	Thrap3	1.91437
1433639_at	0.00206028	215512	Fam117a	1.85191
1453185_at	0.00655363	66625	Sfrs18	1.80237
1423912_at	0.0030496	68938	Aspscr1	1.87126
1423030_at	7.86035e-05	269523	Vcp	1.86307
1436351_at	0.0159644	230027	Coq3	1.8357
1454683_at	0.0121028	231769	Sfswap	1.86161
1457744_at	0.0113736	212880	Ddx46	1.81946
1426327_s_at	0.0018859	109910 /// 12803 /// 664779	Cntf /// U05342 /// Zfp91	1.81318
1448448_a_at	0.00569152	12651	Chkb	1.91146
1426271_at	0.0173922	226026	Smc5	1.848
1439158_at	0.00213558	228012	Tlk1	1.77809
1436959_x_at	0.000954647	56876	Nelf	1.76231
1423432_at	0.00171861	83946	Phip	1.79404
1458510_at	0.0125046	270156	AU019823	1.72036
1428282_at	0.00951428	70430	Tbce	1.7673
1432447_a_at	0.00720409	70088	Meaf6	1.80267
1451249_at	0.00847918	212528	Trmt1	1.83453
1429001_at	0.0496539	69656	Pir	1.71846
1416856_at	0.038749	66680	3230401D17Rik	1.73629
1436510_a_at	0.0164095	71268	Lrrfip2	1.74548
1452169_a_at	0.000160074	104418	Dgkz	1.70474
1459751_s_at	0.00269364	73062	Ppp1r16a	1.72638
1452264_at	0.00730226	209039	Tenc1	1.77266
1451640_a_at	0.0205283	208606	Rsrc2	1.74065
1423274_at	0.00158951	18130	Ints6	1.73777
1424642_at	0.00591296	225160	Thoc1	1.72244
1418192_at	0.0428976	17428	Mnt	1.74474
1437106_at	0.00721021	214899	Kdm5a	1.65664
1427064_a_at	0.00110135	105782	Scrib	1.82718
1416483_at	0.00530596	22129	Ttc3	1.75368
1454664_a_at	0.0125486	217869	Eif5	1.70527
1438688_at	0.000847412	75956	Srrm2	1.67174
1447278_at	0.0185996	214552	Cep164	1.70611
1426315_a_at	0.0130218	230279	6330416G13Rik	1.54511
1426326_at	0.00249653	109910	Zfp91	1.67194
1437210_a_at	0.0197073	14312	Brd2	1.73179
1418007_at	0.0417287	67367	Gcfc1	1.73393
1419516_at	0.00372047	108160	Fam50a	1.72592
AFFX-BioB-3_at	0.0123134			1.66423
1451485_at	0.00237935	67684	Luc7l3	1.64167
1423740_a_at	0.00159832	236732	Rbm10	1.70117
1423515_at	0.00309998	20273	Scn8a	1.77088
1434458_at	0.000319765	14313	Fst	1.69791
1454750_a_at	0.0356339	212123	Dcaf15	1.76131
1451475_at	0.0185068	67784	Plxnd1	1.73884
1423444_at	0.0159471	19877	Rock1	1.70741
1444004_at	0.0328062	331401	Thoc2	1.66955
1434825_at	0.0113013	231861	Tnrc18	1.64882
1428844_a_at	0.0109556	72567	Bclaf1	1.63732
AFFX-BioB-5_at	0.0259591			1.63933
AFFX-r2-Ec-bioB-5_at	0.0166992			1.63679
1427245_at	0.0116362	228998	Arfgap1	1.61332
1453913_a_at	0.00825832	21355	Tap2	1.62214
1434406_at	0.0299304	14270	Srgap2	1.61605
1426458_at	0.0448833	83997	Slmap	1.62542
1435079_at	0.00869136	66625	Sfrs18	1.66113
1428245_at	0.0263794	68401	G6pc3	1.60803
1440254_at	0.0180851	100216537	Snord104	1.58301
1418942_at	0.0450793	67694	Ift74	1.68348
1426901_s_at	0.00160326	216874	Camta2	1.61944
1416536_at	0.0189838	68114	Mum1	1.5929
1455078_at	0.0311764	100504120 /// 237860	LOC100504120 /// Ssh2	1.55506
1443838_x_at	4.84858e-05	56473	Fads2	1.60389
AFFX-BioB-M_at	0.0264956			1.62217
1434322_at	0.0135953	231830	Micall2	1.59329
AFFX-BioC-5_at	0.00847914			1.62857
AFFX-r2-Ec-bioC-5_at	0.0162602			1.58946
1450694_at	0.0256844	14227	Fkbp2	1.58324
1438625_s_at	0.00261827	18555	Cdk16	1.59156
1451128_s_at	0.0372029	110033	Kif22	1.61686
1416661_at	0.0085928	13669	Eif3a	1.61274
1435428_at	0.0343209	231128	Fam193a	1.59274
1433677_at	0.0109606	231769	Sfswap	1.64224
1439106_at	0.00904348	242466	Zfp462	1.58894
1434481_at	0.0102743	74026	Msl1	1.58977
1437524_x_at	0.0402355	78885	Coro7	1.64823
1420952_at	0.0142727	20658	Son	1.60811
1435439_at	0.00939333	94223	Dgcr8	1.63458
AFFX-r2-Ec-bioB-M_at	0.0341054			1.57627
1448582_at	0.0416896	66642	Ctnnbl1	1.5681
1418431_at	0.0406374	16573	Kif5b	1.57474
1427190_at	0.00895843	72993	Appl1	1.57597
1415991_a_at	0.00658981	71765	Klhdc3	1.5737
AFFX-r2-Ec-bioB-3_at	0.0178205			1.5406
1415743_at	0.0306409	15184	Hdac5	1.61696
1416852_a_at	0.00173674	26562	Ncdn	1.63071
1452361_at	0.00431799	109331	Rnf20	1.60376
1418467_at	0.0134999	66993	Smarcd3	1.52143
1428074_at	0.0102769	72309	Tmem158	1.53947
1418822_a_at	0.00310982	11845	Arf6	1.56633
1422521_at	0.00906425	13191	Dctn1	1.59143
1436904_at	0.0419262	327987	Med13	1.52182
1438312_s_at	0.025783	16998	Ltbp3	1.58896
1428931_a_at	0.0165418	67287	Parp6	1.61613
1423787_at	0.0119073	234865	Nup133	1.59775
1438401_at	0.00119244	170644	Ubn1	1.49458
1424161_at	0.0245757	228889	Ddx27	1.53243
1449042_at	0.000311288	13018	Ctcf	1.52684
1417409_at	0.0011546	16476	Jun	1.52075
1439463_x_at	0.0315715	100040320 /// 15289 /// 434174	Gm2710 /// Hmg1l1 /// Hmgb1	1.54564
1421754_at	0.0173021	170798	AY036118	1.54032
1426114_at	0.0207681	15384	Hnrnpab	1.56624
1437745_at	0.0219692	320790	Chd7	1.59525
AFFX-r2-Ec-bioC-3_at	0.0155975			1.51948
1444952_a_at	0.00578208	98415	Nucks1	1.52929
1449877_s_at	0.012099	100042970	Kifc1	1.49777
1428126_a_at	0.00949536	382423	Atxn7l3b	1.60427
1428570_at	0.024756	51813	Ccnc	1.49786
1449867_at	0.00724146	15427	Hoxc9	1.55634
1460005_at	0.0183485	665775	Bod1l	1.55161
1436157_at	0.0304666	67500	Ccar1	1.50315
1427233_at	0.00221526	110796	Tshz1	1.5024
1436363_a_at	0.00561376	18032	Nfix	1.51197
1429432_at	0.00146124	226562	Bat2l2	1.51704
1423184_at	0.0186742	20403	Itsn2	1.4592
1454747_a_at	0.0109325	71765	Klhdc3	1.52268
1455222_a_at	0.00455331	22221	Ubp1	1.46882
1455815_a_at	0.00957646	54401	Ywhab	1.48308
1456009_x_at	0.029372	21976	Top3b	1.4902
1417135_at	0.00139183	20817	Srpk2	1.47075
AFFX-BioC-3_at	0.002022			1.50417
1418711_at	0.00777958	18590	Pdgfa	1.48641
1429884_at	0.000245272	14270	Srgap2	1.52061
1419920_s_at	0.0391079	252870	Usp7	1.52401
1424922_a_at	2.75986e-05	57261	Brd4	1.49291
1428605_at	0.00988261	234388	Ccdc124	1.43445
1450732_a_at	0.00370149	76895	Bicd2	1.49947
1423741_at	0.0354684	236732	Rbm10	1.51446
1425319_s_at	0.0351965	67797	Snrnp48	1.41685
1419835_s_at	0.0106796	18810	Plec	1.51015
1426124_a_at	0.00264262	12747	Clk1	1.52502
1448810_at	0.00747691	50798	Gne	1.46661
1428458_at	0.0296379	67724	Pop1	1.45912
1426477_at	0.0202511	218397	Rasa1	1.48985
1427275_at	0.0189327	70099	Smc4	1.4426
1418280_at	0.0135156	23849	Klf6	1.44619
1426665_at	0.023233	74187	Katnb1	1.51973
1450103_a_at	0.0210736	19158	Cyth2	1.58004
1417655_a_at	0.012099	83701	Srrt	1.48776
AFFX-BioDn-5_at	0.00623885			1.46738
1450093_s_at	0.0351506	16969	Zbtb7a	1.48008
1456341_a_at	0.000279478	16601	Klf9	1.47671
1439005_x_at	0.00709876	100505062	LOC100505062	1.43776
1456292_a_at	0.00649323	22352	Vim	1.48588
1425148_a_at	0.00328021	72183	Snx6	1.46938
1417136_s_at	0.00436295	20817	Srpk2	1.44176
1416732_at	0.040874	21974	Top2b	1.4049
1436783_x_at	0.00176301	54401	Ywhab	1.4286
1460691_at	0.00885845	213753	Zfp598	1.47467
1415992_at	0.0143146	56703	Pigo	1.49504
1416544_at	0.012346	14056	Ezh2	1.52441
1457351_at	0.043462	319944	Taf2	1.43234
1422268_a_at	0.0434691	58988	Rps6kb2	1.45032
1425516_at	0.00317723	108155	Ogt	1.43682
1451476_at	0.0219692	27801	Zdhhc8	1.44035
1427310_at	0.000186616	207165	Bptf	1.45708
1418594_a_at	0.0431101	17977	Ncoa1	1.44095
1455434_a_at	0.0327879	16709	Ktn1	1.3903
1424770_at	6.10888e-05	109624	Cald1	1.42938
1423659_a_at	0.0442684	233204	Tbc1d17	1.46238
1422809_at	0.0240366	116838	Rims2	1.44904
1435970_at	0.0300017	18099	Nlk	1.3819
1427116_at	0.0026487	233904	Setd1a	1.43105
1460426_at	0.0299798	83679	Pde4dip	1.41835
1436758_at	0.0273097	208727	Hdac4	1.39929
1426048_s_at	0.0159644	21418	Tcfap2a	1.43917
1452098_at	0.0245206	214901	Chtf18	1.38506
1452122_at	0.0429701	230249	AI314180	1.40881
1452096_s_at	0.0499352	234678	D230025D16Rik	1.41567
1454928_at	0.0488905	224903	Safb	1.46823
1422848_a_at	0.00636212	54196	Pabpn1	1.39396
1454900_s_at	0.0377272	105689	Mycbp2	1.45363
1436884_x_at	0.00129083	14030	Ewsr1	1.42291
1449626_s_at	0.0320947	67131	Acbd4	1.36149
1434942_at	0.0130218	66580	Esf1	1.38797
1445706_x_at	0.0251563	52686	Mettl2	1.41885
1449523_at	0.0418938	12055	Bcl7c	1.37876
1438118_x_at	0.0227525	22352	Vim	1.38892
1455899_x_at	0.0102493	12702	Socs3	1.40373
1437556_at	0.0488905	80892	Zfhx4	1.46068
1452209_at	0.00739451	227937	Pkp4	1.36304
1437016_x_at	0.000934181	72065	Rap2c	1.36418
1424268_at	0.00812094	228608	Smox	1.40387
1419546_at	0.0039812	66335	Atp6v1c1	1.38346
1435965_at	0.0248078	232791	Cnot3	1.36962
1416590_a_at	0.0102866	19376	Rab34	1.3396
1446130_at	0.0403675	100316689	Mir1931	1.3665
1450642_at	0.02174	70354	Secisbp2l	1.3711
1429362_a_at	0.0139136	319322	Sf3b2	1.39177
1448658_at	0.0322697	20227	Sart1	1.42071
1419613_at	4.17063e-05	12836	Col7a1	1.4161
1425556_at	0.0231103	69131	Cdk12	1.36961
1417248_at	0.00794353	19765	Ralbp1	1.40931
1419256_at	0.0157194	20742	Spnb2	1.37027
1450641_at	0.00102559	22352	Vim	1.39982
1429624_at	0.0187237	66660	Sltm	1.36103
1437315_at	0.0179796	52710	Gpr172b	1.3684
1454732_at	0.00436606	270058	Mtap1s	1.38057
1455306_at	0.00693572	231128	Fam193a	1.4082
1460198_a_at	0.00556682	26446	Psmb3	1.37333
1429487_at	0.00508699	17931	Ppp1r12a	1.35597
1430021_a_at	0.017307	56459	Sae1	1.36722
1433738_at	0.00528556	214627	Papd5	1.40238
1436153_a_at	0.0272511	66505	Zmynd11	1.42832
AFFX-r2-Ec-bioD-5_at	0.00221526			1.39041
1423642_at	0.00197372	227613	Tubb2c	1.33561
1448596_at	0.00206028	102857	Slc6a8	1.3676
1454643_at	0.00747691	74383	Ubap2l	1.34724
1426465_at	0.0124861	228836	Dlgap4	1.35857
1425564_at	0.0472454	19712	Rest	1.36528
AFFX-BioDn-3_at	0.0076719			1.35331
1423249_at	0.0105461	18087	Nktr	1.37885
1438370_x_at	0.000862544	216164	Dos	1.33307
1454629_at	0.0490973	320678	Iffo1	1.31695
1430981_s_at	0.0280755	73274	Gpbp1	1.30044
1441908_x_at	0.0265549	17064	Cd93	1.3685
1416083_at	0.00637583	22682	Zfand5	1.35882
1436494_x_at	0.00890409	212528	Trmt1	1.38534
1419031_at	0.0357722	56473	Fads2	1.34137
1456576_x_at	0.0261	72068	Cnot2	1.3451
1438320_s_at	0.0108574	17220	Mcm7	1.37483
1448820_a_at	0.037035	67204	Eif2s2	1.33608
1427009_at	0.0414819	16776	Lama5	1.43842
1448325_at	0.019254	17872	Ppp1r15a	1.33512
1426123_a_at	0.024116	81910	Rrbp1	1.39519
1426533_at	0.0221863	67134	Nop56	1.33074
1425902_a_at	0.00481269	18034	Nfkb2	1.33968
1437909_at	0.0425813	100043597	Srcap	1.32352
1438366_x_at	0.0102769	12725	Clcn3	1.38724
1416042_s_at	0.0164095	50927	Nasp	1.40508
1417647_at	0.00937701	69178	Snx5	1.32454
1422714_at	0.0347809	22196	Ube2i	1.32506
1452370_s_at	0.00477374	227624	B230208H17Rik	1.34859
1460738_at	0.0366129	67803	Limd2	1.32077
1460370_at	5.62295e-05	72960	Top1mt	1.30925
1459835_s_at	0.0379608	15502	Dnaja1	1.33205
1434937_at	0.0208499	105689	Mycbp2	1.32327
1424720_at	0.00594684	103534	Mgat4b	1.35904
1421140_a_at	0.00572902	108655	Foxp1	1.33398
1456381_x_at	0.00260946	17210	Mcl1	1.33989
1434274_at	0.0237213	105689	Mycbp2	1.32009
1433908_a_at	0.0308781	13043	Cttn	1.30276
1424384_a_at	0.0155576	170737	Znrf1	1.29794
1452720_a_at	0.0100908	66899	Fip1l1	1.36883
1421397_a_at	0.0236647	57913	Lrdd	1.31433
1419384_at	0.0467953	18693	Pick1	1.30176
AFFX-MURINE_b1_at	0.0182698			1.28943
1435680_a_at	0.0128525	83768	Dpp7	1.33882
1415749_a_at	0.00985704	54170	Rragc	1.32563
1452360_a_at	0.0313604	214899	Kdm5a	1.29573
1456308_x_at	0.0418811	21849	Trim28	1.2959
1452672_at	0.0166429	107829	Thoc5	1.31262
1416069_at	0.0200219	56421	Pfkp	1.26677
1452438_s_at	0.0481809	228980	Taf4a	1.31778
1422537_a_at	0.000657743	15902	Id2	1.31492
AFFX-r2-Ec-bioD-3_at	0.0026487			1.31659
1423409_a_at	0.0126765	66511	2500003M10Rik	1.27777
1448437_a_at	0.0277342	56055	Gtpbp2	1.28962
1436364_x_at	0.011147	18032	Nfix	1.30346
1437297_at	0.0247725	67772	Chd8	1.2834
1417395_at	2.38405e-05	16600	Klf4	1.29763
1455138_x_at	0.00159832	12631	Cfl1	1.27739
1452394_at	0.0280279	27267	Cars	1.26506
1436505_at	0.00210284	228005	Ppig	1.2799
1456726_x_at	0.0249439	97541	Qars	1.28234
1438708_x_at	0.00724146	54401	Ywhab	1.29884
1433668_at	0.0208511	108767	Pnrc1	1.29825
1430287_s_at	0.0404636	69536	Hemk1	1.31462
1429433_at	0.014832	226562	Bat2l2	1.34313
1426815_s_at	0.0377964	227648	Sec16a	1.24756
1448221_at	0.0296815	53817	Bat1a	1.27015
1459854_s_at	0.000345837	67117	Dynlt3	1.26792
1452758_s_at	0.0183074	13690	Eif4g2	1.27123
1435527_at	0.0175526	18029	Nfic	1.29722
1431284_a_at	0.0225782	73658	Spns1	1.27477
1437598_at	0.0247069	56490	Zbtb20	1.28795
1417238_at	0.00587058	14030	Ewsr1	1.34047
1418369_at	0.00338657	19075	Prim1	1.27644
1460320_at	0.0493641	56208	Becn1	1.26963
1438390_s_at	0.0089589	30939	Pttg1	1.2736
1419112_at	0.0347741	18099	Nlk	1.29462
1436248_at	0.0420614	226525	Rasal2	1.29077
1426805_at	0.0257888	20586	Smarca4	1.27028
1457632_s_at	0.0357772	17536	Meis2	1.25995
1421015_s_at	0.00617825	59001	Pole3	1.25282
1459805_x_at	0.0061074	224907	Dus3l	1.25582
1460692_at	0.00402211	110147	Ehmt2	1.30051
1436899_at	7.18916e-05	72580	Zufsp	1.26999
1428466_at	0.041986	216848	Chd3	1.24796
1439439_x_at	0.00444457	66656	Eef1d	1.27631
1458421_at	0.00511345	110862	Kcnq3	1.30781
1452736_at	0.00246454	71843	R3hcc1	1.29607
1417082_at	1.29783e-05	67628	Anp32b	1.2551
1416813_at	0.00697239	21841	Tia1	1.24347
1422849_a_at	0.0106796	54196	Pabpn1	1.25255
1422946_a_at	0.0349042	13433	Dnmt1	1.26749
1418975_at	3.67738e-05	80987	Nckipsd	1.26176
1439502_at	0.0210519	104859	Tecpr2	1.2872
1419898_s_at	0.0379566	106205	Zc3h7a	1.32978
1423201_at	7.18916e-05	20185	Ncor1	1.26396
1456695_x_at	0.00239653	59008	Anapc5	1.25107
1416085_s_at	0.000522963	22682	Zfand5	1.24856
1415764_at	0.0229368	70579	Zc3h11a	1.26345
1434366_x_at	0.0327429	12260	C1qb	1.23604
1423922_s_at	0.0090382	229543	Ints3	1.27853
1424469_a_at	0.0301105	54188	Cpsf4	1.22814
1426559_at	0.0365572	243272	Sbno1	1.25481
1438657_x_at	9.29676e-06	19243 /// 433406	Gm13363 /// Ptp4a1	1.21358
1429109_at	0.00199409	77853	Msl2	1.2572
1422615_at	0.00402211	26921	Map4k4	1.24546
1448191_at	0.0123154	18817	Plk1	1.22721
1448495_at	0.0418781	22122	Tsta3	1.28015
1439460_a_at	0.0176915	77038	Arfgap2	1.20797
1423160_at	0.0135521	114715	Spred1	1.23744
1459974_x_at	0.036856	76795	Tbc1d9b	1.20045
1441846_x_at	0.00275929			1.22449
1456893_at	0.0435323			1.24324
1428572_at	0.0141106	70350	Basp1	1.21732
1430820_a_at	0.0441832	70508	Bbx	1.26039
1418823_at	0.0450935	11845	Arf6	1.24014
1426111_x_at	0.0497994	54131	Irf3	1.21748
1448986_x_at	0.0431203	13423	Dnase2a	1.2164
1419073_at	0.0102016	56363	Tmeff2	1.20508
1434743_x_at	0.0327429	72296	Rusc1	1.30286
1448568_a_at	0.0252705	20515	Slc20a1	1.23376
1435734_x_at	0.000892742	68730	Dus1l	1.1635
1427060_at	0.0144512	26417	Mapk3	1.2039
1417718_at	0.0384757	53356	Eif3g	1.18195
1435019_at	0.0302456	217218	Atxn7l3	1.19553
1452718_at	0.0176736	70790	Ubr5	1.21199
1449635_at	0.0174122	28000	Prpf19	1.19857
1450936_a_at	0.0193127	66705	Dnase1l2	1.1961
1449364_at	0.00318311	20871	Aurkc	1.22396
1415906_at	0.00137843	19241	Tmsb4x	1.16084
AFFX-CreX-5_at	0.0176151			1.18398
1456112_at	0.0299253	108989	Tpr	1.19144
1415869_a_at	0.0157404	21849	Trim28	1.19341
1430953_at	0.0394403	69271	3200001G23Rik	1.19403
1435319_at	0.00449357	76500	Ip6k2	1.17943
AFFX-CreX-3_at	0.00267415			1.17921
1448050_s_at	0.0368682	26921	Map4k4	1.21603
1427236_a_at	0.00770359	69188	Mll5	1.18405
1415886_at	0.0182648	27387	Sh2d3c	1.15251
1437028_at	0.00179487	20388	Sftpb	1.19092
1436790_a_at	0.0230613	20666	Sox11	1.17401
1427471_at	0.021081	50789	Fbxl3	1.19586
1415819_a_at	0.0262871	51792	Ppp2r1a	1.16547
1435454_a_at	0.00730226	229003	BC006779	1.13938
1426409_at	0.0111014	226154	Lzts2	1.18604
1455676_x_at	0.0380364	21843	Tial1	1.14345
1433729_x_at	2.20845e-05	73078	Pmpcb	1.15594
1422546_at	0.0222363	16201	Ilf3	1.19459
1426407_at	0.025783	13046	Celf1	1.15426
1455836_at	0.0315267	18789	Papola	1.13846
1436488_at	0.0414395			1.14476
1424073_at	0.0346307	68251	5430437P03Rik	1.1673
1426687_at	0.0107444	26406	Map3k3	1.13687
1419818_x_at	0.00621331	52231	Ankzf1	1.13877
1432492_a_at	0.00843601	107766	Haao	1.18255
1416657_at	0.0223492	11651	Akt1	1.13982
AFFX-r2-P1-cre-5_at	0.00286676			1.09342
AFFX-r2-P1-cre-3_at	0.00587058			1.06863
1454620_x_at	0.00464352	100043734 /// 20104 /// 639593 /// 667739	Gm13654 /// Gm16409 /// LOC639593 /// Rps6	-1.0823
1423111_at	0.00199669	11946	Atp5a1	-1.10066
1435613_x_at	0.0385533	12859	Cox5b	-1.12195
1418402_at	0.0169461	11492	Adam19	-1.1105
1427021_s_at	0.0237346	14319	Fth1	-1.1412
1420892_at	0.010706	22422	Wnt7b	-1.12497
1437683_x_at	0.0037342	378702	Serf2	-1.13807
1448479_at	0.013662	22123	Psmd3	-1.12573
1417451_a_at	0.000476308	268373	Ppia	-1.1246
1459987_s_at	0.0220646	12462	Cct3	-1.1374
1416243_a_at	0.0188289	100040823 /// 66489	Gm10269 /// Rpl35	-1.14717
1424000_a_at	0.0430849	27207	Rps11	-1.15897
1415771_at	0.00213558	17975	Ncl	-1.16504
1435738_x_at	0.0176653	100503839 /// 378702	LOC100503839 /// Serf2	-1.15844
1452214_at	0.0190374	20482	Skil	-1.163
1455236_x_at	0.00109645	100503839 /// 378702	LOC100503839 /// Serf2	-1.15404
1430124_x_at	0.0255352	58810	Akr1a4	-1.15505
1435011_x_at	0.0234674	58810	Akr1a4	-1.15987
1416024_x_at	0.04466	12462	Cct3	-1.16955
1428868_a_at	0.040453	100041965 /// 18245	Gm9786 /// Oaz1	-1.13824
1454661_at	0.000769689	228033	Atp5g3	-1.15456
1417366_s_at	0.00935074	12313	Calm1	-1.15561
1448401_at	0.00175742	83796	Smarcd2	-1.15785
1423715_a_at	0.0081562	18002	Nedd8	-1.15809
1427771_x_at	0.0120779	16412	Itgb1	-1.19111
1418625_s_at	0.001885	100039214 /// 100039258 /// 100039762 /// 100039840 /// 100040109 /// 100041204 /// 100041748 /// 100043724 /// 100048117 /// 100504897 /// 14433 /// 378954 /// 433273 /// 654472	3000002C10Rik /// Gapdh /// Gm10290 /// Gm10291 /// Gm10293 /// Gm12070 /// Gm16374 /// Gm2451 /// Gm2606 /// Gm3200 /// Gm4609 /// Gm5523 /// LOC100048117 /// LOC100504897	-1.16496
1460351_at	0.0347954	20195	S100a11	-1.15086
1416979_at	0.0173351	66537	Pomp	-1.17628
1415852_at	0.00728221	23918	Impdh2	-1.18973
1417573_at	0.0329648	109129	Mmadhc	-1.17404
1416642_a_at	0.0352978	22070	Tpt1	-1.19812
1416546_a_at	0.00627321	19988	Rpl6	-1.18634
1422241_a_at	0.0267984	54405	Ndufa1	-1.176
1416519_at	0.0123154	54217 /// 622534	Gm13611 /// Rpl36	-1.17606
1416230_at	0.0272511	54391	Rfk	-1.18124
1426679_at	0.0139131	68036	Zfp706	-1.17873
1415833_x_at	0.0211673	20090	Rps29	-1.16546
1451714_a_at	0.0146579	26397	Map2k3	-1.17267
1431765_a_at	0.021102	100043752 /// 16898 /// 546164 /// 620248 /// 666668	Gm5921 /// Gm6139 /// Gm8225 /// Rps2 /// Rps2-ps6	-1.16941
1426385_x_at	0.0323329	22627	Ywhae	-1.19326
1455800_x_at	0.0173186	68653	Samm50	-1.19951
1434799_x_at	0.0362898	11674	Aldoa	-1.1797
1428335_a_at	0.0439093	76983	Scfd1	-1.1819
1438678_at	0.0149495	67885	1500011K16Rik	-1.18901
1456155_x_at	0.0190269	71665	Fuca1	-1.19565
AFFX-GapdhMur/M32599_M_at	0.00415086	14433	Gapdh	-1.20809
1423972_at	0.000683194	110842	Etfa	-1.17304
1430288_x_at	0.0148479	66481	Rps21	-1.18447
1418506_a_at	0.00338657	21672	Prdx2	-1.21629
1434979_at	0.0212326	108654	4933403F05Rik	-1.21866
1439229_at	0.045851	233765	Plekha7	-1.19561
1415858_at	0.0366129	56347	Eif3c	-1.21176
1437428_x_at	0.00425738	217715	Eif2b2	-1.19287
1437413_x_at	0.0357772	20090	Rps29	-1.20691
1416219_at	0.017875	19921	Rpl19	-1.20189
1425568_a_at	0.0366129	67878	Tmem33	-1.19339
1450169_at	0.0357722	54403	Slc4a4	-1.18895
1438839_a_at	0.0377144	22627	Ywhae	-1.20778
1437844_x_at	0.0046322	16834	Cog1	-1.20164
1415713_a_at	0.0294942	27225	Ddx24	-1.26838
1426565_at	0.0265607	16001	Igf1r	-1.2822
1436906_at	0.00885845	68718	Rnf166	-1.19117
1456651_a_at	0.0278264	108989	Tpr	-1.20831
1416340_a_at	0.0366129	17159	Man2b1	-1.24068
1418127_a_at	0.0114217	26926	Aifm1	-1.21887
1452246_at	0.0032285	20409	Ostf1	-1.19455
1416335_at	0.0480139	17319	Mif	-1.29083
1426945_at	0.000987231	70572	Ipo5	-1.20572
1433611_s_at	0.0211673	231889	Bud31	-1.20998
1437283_at	0.0173816	212999	Tnpo2	-1.18912
1428365_a_at	0.0466217	74142	Lonp1	-1.22333
1417705_at	0.0369312	107260	Otub1	-1.20325
1417681_at	0.0479511	68219	Nudt21	-1.22747
1416260_a_at	0.0158368	56440	Snx1	-1.23325
1436760_a_at	0.00344193	20116	Rps8	-1.21784
1423969_at	0.0485867	69736	Nup37	-1.21996
1429959_at	0.0292064			-1.22108
1419573_a_at	0.0388415	16852	Lgals1	-1.20303
1428288_at	0.0382301	16601	Klf9	-1.23889
1448157_s_at	0.0045853	110954	Rpl10	-1.2027
1433875_at	0.00503239	230648	4732418C07Rik	-1.22852
1418695_a_at	0.0113437	74287	Kcmf1	-1.22484
1423254_x_at	0.00112518	67941	Rps27l	-1.22796
1423456_at	0.0346268	66912	Bzw2	-1.20497
1448504_a_at	0.000154851	12417	Cbx3	-1.22857
1418901_at	0.00123181	12608	Cebpb	-1.21994
1416478_a_at	0.0259541	17448	Mdh2	-1.24443
1423676_at	0.00432283	71679	Atp5h	-1.23134
1420828_s_at	0.000171406	100503129 /// 22630	LOC100503129 /// Ywhaq	-1.22249
1455389_s_at	0.000454174	108745	2310051F07Rik	-1.23381
1422855_at	0.0393442	54451	Cpsf3	-1.24075
1424196_at	0.0313469	230584	Yipf1	-1.28333
1417052_at	0.00939333	26446	Psmb3	-1.23405
1435677_at	0.0180244	215494	C85492	-1.24791
1428308_at	0.0176043	68559	Pdrg1	-1.27895
1456133_x_at	0.00249813	16419	Itgb5	-1.24011
1426661_at	0.0190425	26451	Rpl27a	-1.2538
1452422_a_at	0.0119995	20639	Snrpb2	-1.22904
1417144_at	0.034956	103733	Tubg1	-1.24654
1428190_at	0.0141106	13358	Slc25a1	-1.24698
1420920_a_at	0.00101275	11840	Arf1	-1.22203
1417762_a_at	0.0215005	26961	Rpl8	-1.2364
1427385_s_at	0.0092815	109711	Actn1	-1.25948
1460201_a_at	0.0169461	68193	Rpl24	-1.24741
1417449_at	0.00658981	170789	Acot8	-1.19031
1429104_at	0.0215409	67803	Limd2	-1.26125
1423187_at	0.0263794	93739	Gabarapl2	-1.25765
1416054_at	0.0240828	20103	Rps5	-1.26207
1422572_at	0.022524	56212	Rhog	-1.27288
1448323_a_at	0.012099	12111	Bgn	-1.22992
1422712_a_at	0.0299495	22196	Ube2i	-1.27398
1434598_at	0.00653877	217980	Larp4b	-1.27772
1418501_a_at	0.0243849	170719	Oxr1	-1.24622
1456588_x_at	0.00555673	12859	Cox5b	-1.24625
1452925_a_at	0.0271879	69104	March5	-1.28222
1428746_a_at	0.0246599	71787	Trnau1ap	-1.25025
1416140_a_at	0.0123154	72831	Dhx30	-1.25881
1454933_at	0.0375947	230752	Fam176b	-1.25111
1452680_at	0.0119995	107686	Snrpd2	-1.26007
1423049_a_at	0.00158841	22003	Tpm1	-1.27564
1416733_at	0.0196939	27418	Mkln1	-1.26318
1448430_a_at	0.0175008	17938	Naca	-1.24327
1451981_at	0.0406684	110012	Gm16517	-1.29493
1435429_x_at	0.00296319	67941	Rps27l	-1.25064
1416506_at	0.0254138	26443	Psma6	-1.25241
1418119_at	0.00124701	60365	Rbm8a	-1.26103
1433634_at	0.013727	270110	Irf2bp2	-1.28259
1417367_at	0.0348469	19052	Ppp2ca	-1.27656
1425550_a_at	0.00834328	19084	Prkar1a	-1.28897
1452134_at	0.0165418	72392	Tmem175	-1.2215
1416728_at	0.0114217	13001	Csnk2b	-1.25671
1424762_at	0.0110132	235312 /// 259172	C1qtnf5 /// Mfrp	-1.23075
1448605_at	0.0018981	11853	Rhoc	-1.27125
1422884_at	0.00450242	67332	Snrpd3	-1.27177
1428509_at	0.0325026	71602	Myo1e	-1.24579
1460323_at	0.0339934	110960	Tars	-1.28945
1422738_at	0.0469575	18214	Ddr2	-1.2585
1422715_s_at	0.0438694	11431	Acp1	-1.3147
1421985_a_at	0.0178607	26987	Eif4e2	-1.29299
1415867_at	0.0151334	12464	Cct4	-1.28567
1416058_s_at	0.00476425	11949	Atp5c1	-1.27829
1455812_x_at	0.00847918	246154	Vasn	-1.25859
1418502_a_at	0.0480182	170719	Oxr1	-1.27827
1428973_s_at	0.0433553	66061	Tctex1d2	-1.32091
1425964_x_at	0.0101201	15507	Hspb1	-1.26695
1417578_a_at	0.0357092	69080	Gmppa	-1.31512
1432129_a_at	0.0110132	18933	Prrx1	-1.29871
1417716_at	0.00549779	14719	Got2	-1.25909
1436722_a_at	0.00544522	11461	Actb	-1.29221
1436874_x_at	0.0432837	11740	Slc25a5	-1.29087
1421819_a_at	0.0323582	56086	Set	-1.27542
1416819_at	0.0186742	12539	Cdc37	-1.25717
1415778_at	0.0121311	56397	Morf4l2	-1.28933
1439421_x_at	0.00102559	12417	Cbx3	-1.27444
1423842_a_at	0.000784284	67588	Rnf41	-1.27466
1429227_x_at	0.0327879	53605	Nap1l1	-1.28866
1448280_at	0.0291168	20977	Syp	-1.27278
1448172_at	0.00270556	17449	Mdh1	-1.30688
1454754_a_at	0.0416264	227290	Aamp	-1.30915
1421081_a_at	0.0159471	23825	Banf1	-1.29884
1451035_a_at	0.0373987	58810	Akr1a4	-1.2544
1428905_at	0.0312901	68441	Rraga	-1.28761
1415839_a_at	0.00267415	18148	Npm1	-1.28696
1451337_at	0.0102769	228769	Psmf1	-1.29319
1458679_a_at	0.0254515	69694	Tatdn1	-1.30576
1422450_at	0.0490024	12388	Ctnnd1	-1.33332
1450089_a_at	0.0211673	20818	Srprb	-1.38657
1416485_at	0.0404542	53600	Timm23	-1.29785
1455479_a_at	0.00195195	66105	Ube2d3	-1.295
1460678_at	0.0409349	69554	Klhdc2	-1.2969
1453178_at	0.0272262	78250	Iqch	-1.27057
1454573_at	0.0423383	74078	4933412L11Rik	-1.28838
1436242_a_at	0.001342	75458	Cklf	-1.29412
1426710_at	0.00825832	12315	Calm3	-1.31955
1437945_x_at	0.00985704	53605	Nap1l1	-1.28177
1459986_a_at	0.000168931	20068	Rps17	-1.2956
1422414_a_at	0.0281692	12314	Calm2	-1.31653
1449643_s_at	0.00187399	218490	Btf3	-1.30217
1426162_a_at	0.0496539	19989	Rpl7	-1.37094
1450858_a_at	0.000420851	66105	Ube2d3	-1.28589
1417654_at	0.0197504	20971	Sdc4	-1.30047
1422827_x_at	0.0103557	22232	Slc35a2	-1.29329
1454626_at	0.00931968	67300	Cltc	-1.29894
1418574_a_at	0.0295283	20422	Shfm1	-1.28863
1423451_at	0.0140325	53328	Pgrmc1	-1.3749
1416420_a_at	0.0165172	20005	Rpl9	-1.3211
1417258_at	0.0187237	12465	Cct5	-1.31726
1418528_a_at	0.0256067	13135	Dad1	-1.29
1448142_x_at	0.00835587	68052	Rps13	-1.31467
1427875_a_at	8.62413e-05	100048552 /// 68436	LOC100048552 /// Rpl34	-1.30598
1415980_at	0.000326538	67942	Atp5g2	-1.30313
1438999_a_at	0.00217462	54446	Nfat5	-1.29983
1454668_at	0.0180229	69116	Ubr4	-1.30066
1423997_at	0.0430948	229663	Csde1	-1.30661
1450925_a_at	0.000419207	67941	Rps27l	-1.30658
1425810_a_at	0.0130218	13007	Csrp1	-1.3256
1418670_s_at	0.0275743	15530	Hspg2	-1.27354
1455480_s_at	0.00324864	66105	Ube2d3	-1.31833
1415701_x_at	0.0078996	65019	Rpl23	-1.28913
1419132_at	0.0425279	24088	Tlr2	-1.30403
1422547_at	0.00503239	19385	Ranbp1	-1.29701
1418274_at	0.00155464	100043462 /// 68051	Nutf2 /// Nutf2-ps1	-1.29568
1448262_at	0.00279461	26445	Psmb2	-1.30355
1448346_at	0.000939922	12631	Cfl1	-1.28818
1416217_a_at	0.0107444	19981	Rpl37a	-1.30547
1420715_a_at	0.0173021	19016	Pparg	-1.30691
1448492_a_at	0.0114295	66997	Psmd12	-1.30263
1417056_at	0.0313604	19186	Psme1	-1.31841
1455168_a_at	0.00395078	14694	Gnb2l1	-1.32753
1417608_a_at	0.0359892	22121	Rpl13a	-1.29748
AFFX-b-ActinMur/M12481_3_at	0.00225294	11461	Actb	-1.29338
1450386_at	0.0182693	16648	Kpna3	-1.34408
1451005_at	0.00840203	22218	Sumo1	-1.30188
1417364_at	0.0041701	67160	Eef1g	-1.32207
1436902_x_at	0.0178767	19240	Tmsb10	-1.31528
1460287_at	0.0357722	21858	Timp2	-1.3034
1416220_at	0.0326026	69019	Spcs1	-1.28685
1448153_at	7.76795e-05	12858	Cox5a	-1.30838
1423722_at	0.025855	75909	Tmem49	-1.27465
1416028_a_at	0.0403451	15374	Hn1	-1.32537
1448651_at	0.00461589	53893	Nudt5	-1.34629
1450150_a_at	0.00270354	270106	Rpl13	-1.33503
1435897_at	0.00702542	19951	Rpl32	-1.31777
1424355_a_at	0.0026487	20467	Sin3b	-1.33343
1452147_at	0.0272228	218811	Sec24c	-1.31155
1423535_at	0.018187	94186	Strn3	-1.32261
1424942_a_at	0.0014622	17869	Myc	-1.31826
1424635_at	0.0498746	13627	Eef1a1	-1.33943
1421840_at	0.00364774	11303	Abca1	-1.27109
1427125_s_at	0.040874	230654	Lrrc41	-1.32798
1416197_at	0.00621461	20630	Snrpc	-1.29003
1419653_a_at	0.00170576	13207	Ddx5	-1.34604
1427894_at	0.0387397	246154	Vasn	-1.31453
1450644_at	0.0115544	12192	Zfp36l1	-1.30833
1448908_at	0.00149327	67916	Ppap2b	-1.26164
1422488_at	0.0306586	56488	Nxt1	-1.33362
1421082_s_at	0.00681377	23825	Banf1	-1.36175
1416277_a_at	0.0100215	56040	Rplp1	-1.32176
1451386_at	0.0414722	233016	Blvrb	-1.28756
1415962_at	0.0180674	68135	Eif3h	-1.30639
1448203_at	0.00496122	100042348 /// 27425	Atp5l /// Gm10221	-1.32919
1416026_a_at	0.0162722	269261	Rpl12	-1.32897
1425383_a_at	0.0485024	18514	Pbx1	-1.31302
1417606_a_at	0.0167299	12317	Calr	-1.30248
1449255_a_at	0.0109873	66480	Rpl15	-1.33637
1440930_a_at	0.0347741	545474	Scrt2	-1.30455
1421955_a_at	0.0162105	17999	Nedd4	-1.33357
1424435_a_at	0.024355	14450	Gart	-1.35402
1438480_a_at	0.0227108	77862	Thyn1	-1.45515
1435151_a_at	0.000247098	27050	Rps3	-1.33831
1423117_at	0.0407161	80912	Pum1	-1.33819
1418198_a_at	0.0188434	74140	Tm9sf1	-1.36581
1422852_at	0.0442529	56506	Cib2	-1.31419
1424018_at	0.00515201	15254	Hint1	-1.35033
1455662_x_at	0.00109645	20068	Rps17	-1.33194
1417055_at	0.0113106	66055	0610009D07Rik	-1.33515
1448234_at	0.0296941	23950	Dnajb6	-1.3295
1451095_at	0.0026487	27053	Asns	-1.35472
1416792_at	0.00141823	14208	Ppm1g	-1.34494
1428197_at	0.0219459	109246	Tspan9	-1.3314
1451000_at	0.0140856	66271	Tmem126a	-1.32237
1428823_at	0.0194453	69692	Hddc2	-1.33499
1460432_a_at	0.0102295	16341	Eif3e	-1.34208
1425545_x_at	0.0192182	14964	H2-D1	-1.28995
1423801_a_at	0.00018156	11821	Aprt	-1.33228
1424991_s_at	0.0121246	22171 /// 22172	Tyms /// Tyms-ps	-1.33596
1460680_a_at	0.00669004	100044627 /// 65019	LOC100044627 /// Rpl23	-1.35262
1426736_at	0.0192894	14852	Gspt1	-1.35666
1459985_at	0.00358098	66317	Wdr61	-1.35064
1451508_at	0.0235391	214048	Larp1b	-1.38651
1423522_at	0.0044337	108176 /// 18150	Npm3 /// Npm3-ps1	-1.37644
1416099_at	0.0117215	19942	Rpl27	-1.34886
1423940_at	0.0227704	68090	Yif1a	-1.33537
1416082_at	0.012887	19324	Rab1	-1.36654
1416970_a_at	0.0220646	12866	Cox7a2	-1.35004
1450072_at	0.0259591	192195	Ash1l	-1.35061
1448158_at	0.0223492	20969	Sdc1	-1.35791
1453118_s_at	0.000417508	19934	Rpl22	-1.35269
1451448_a_at	0.0460081	74319	1110005A03Rik	-1.35425
1437161_x_at	0.0081203	19663	Rbpms	-1.34301
1423993_at	0.00101275	66144	Atp6v1f	-1.34055
1426626_at	0.0113437	68705	Gtf2f2	-1.35674
1448739_x_at	0.0249582	20084	Rps18	-1.33002
1451587_a_at	0.0327429	226591	Tiprl	-1.36093
1429103_at	0.00629457	223696	Tomm22	-1.37338
1419705_at	0.00885845	56078	Car5b	-1.34549
1417189_at	0.001506	19188	Psme2	-1.3585
1416466_at	0.00178908	30960	Vapa	-1.38188
1417042_at	0.0258866	14385	Slc37a4	-1.3789
1416244_a_at	0.0241621	12785	Cnbp	-1.395
1428631_a_at	0.00215927	67003	Uqcrc2	-1.35107
1423104_at	0.0234224	16367	Irs1	-1.3353
1420499_at	0.00860274	14528	Gch1	-1.37329
1421083_x_at	0.0113437	23825	Banf1	-1.38077
1430274_a_at	0.014676	76205	Stard3nl	-1.40161
1450731_s_at	0.0421376	94185	Tnfrsf21	-1.41065
1428116_a_at	0.0140457	100040531 /// 100040563 /// 100040631 /// 100310872 /// 21648	Dynlt1a /// Dynlt1b /// Dynlt1c /// Dynlt1e /// Dynlt1f	-1.35934
1449243_a_at	0.000617133	20085	Rps19	-1.3483
1448286_at	0.000239784	15108	Hsd17b10	-1.36222
1451312_at	0.0398239	75406	Ndufs7	-1.33209
1428263_a_at	0.0195743	67673	Tceb2	-1.36019
1424185_a_at	0.0315639	21761	Morf4l1	-1.38129
1460175_at	0.00346565	66475	Rps23	-1.36781
1448330_at	0.0307299	14862	Gstm1	-1.35183
1434705_at	0.0182648	13017	Ctbp2	-1.36723
1424372_at	0.0225283	75398	Mrpl32	-1.36787
1421160_a_at	0.00246454	19719	Rfng	-1.3829
1452778_x_at	6.49303e-05	53605	Nap1l1	-1.40841
1427885_at	0.0352978	69745	Pold4	-1.40528
1416772_at	0.0130093	12896	Cpt2	-1.37241
1427947_at	0.0348215	232987	B9d2	-1.32004
1426721_s_at	0.0175168	99929	Tiparp	-1.35982
1416835_s_at	0.0182834	11702	Amd1	-1.40856
1436329_at	0.00591276	13655	Egr3	-1.40182
1451170_s_at	0.0361519	211548	Nomo1	-1.36192
1460667_at	0.0254085	57425	U90926	-1.37807
1422549_at	0.0117308	56327	Arl2	-1.38785
1428254_at	0.0395222	19291	Purb	-1.36576
1423772_x_at	0.0065363	11740	Slc25a5	-1.38057
1428596_at	0.048442	76795	Tbc1d9b	-1.39895
1451179_a_at	0.0173021	19317	Qk	-1.36874
1422742_at	0.0187362	110521	Hivep1	-1.38285
1418223_at	0.00653877	56529	Sec11a	-1.3816
1416842_at	0.0191654	14866	Gstm5	-1.3956
1417377_at	0.0384757	54725	Cadm1	-1.35322
1450934_at	0.0306465	13682	Eif4a2	-1.37531
1433537_at	0.0076719	22589	Atrx	-1.38037
1451205_at	0.00509454	19172	Psmb4	-1.3881
1426351_at	0.0352372	15510	Hspd1	-1.40794
1416163_at	0.043462	26891	Cops4	-1.41954
1420814_at	0.000791604	14569	Gdi2	-1.36701
1436038_a_at	0.00523419	56176	Pigp	-1.47232
1419169_at	0.00599647	50772	Mapk6	-1.36372
1450968_at	0.0128525	66694	Uqcrfs1	-1.36837
1425462_at	0.00264262	103583	Fbxw11	-1.39256
1416651_at	0.0439474	29805	Znhit2-ps	-1.3702
1426688_at	0.0265607	66945	Sdha	-1.33104
1426469_a_at	0.0414819	21374	Tbp	-1.39023
1426586_at	0.0395035	67863	Slc25a11	-1.40303
1426078_a_at	0.0162093	78308	Gpr108	-1.40181
1421849_at	0.0277055	20843	Stag2	-1.41554
1420811_a_at	0.00591296	12387	Ctnnb1	-1.39217
1423148_at	0.0200966	21402	Skp1a	-1.3904
1423425_at	0.0426993	71772	Plbd2	-1.43058
1435950_at	0.0107263	15460	Hr	-1.38145
1417615_a_at	0.0494654	67025	Rpl11	-1.42896
1416057_at	0.0241175	104130	Ndufb11	-1.37198
1436209_at	0.0412169	214063	Dnajc16	-1.42456
1452734_at	0.00717518	100037283 /// 68195	Rnaset2a /// Rnaset2b	-1.39716
1428068_at	0.00630143	68653	Samm50	-1.3868
1416937_at	0.00314117	56486	Gabarap	-1.41299
1434541_x_at	0.0450793	20218	Khdrbs1	-1.38349
1423042_at	0.00193729	13205	Ddx3x	-1.41842
1435921_at	0.0466099	52335	Atxn1l	-1.37967
1416404_s_at	0.0296941	100039355 /// 20055	Rps16 /// Rps16-ps2	-1.40173
1452787_a_at	0.0113437	15469	Prmt1	-1.40337
1448109_a_at	0.0363457	19941	Rpl26	-1.42107
1416415_a_at	0.000873358	51788	H2afz	-1.41777
1415912_a_at	0.0011369	68052	Rps13	-1.42646
1416593_at	0.0357092	93692	Glrx	-1.35378
1434801_x_at	0.00268707	11740	Slc25a5	-1.41805
1419091_a_at	0.0171234	12306	Anxa2	-1.39981
1425340_a_at	0.0192278	19262	Ptpra	-1.36773
1424681_a_at	0.00914879	26442	Psma5	-1.37821
1418210_at	0.0148479	18645	Pfn2	-1.41343
1450878_at	0.00328284	109552	Sri	-1.40237
1448609_at	0.00445562	22117	Tst	-1.39626
1422797_at	0.00431019	83409	Robld3	-1.41348
1460314_s_at	0.037403	15077 /// 260423 /// 319148 /// 319149 /// 319150 /// 319151 /// 319152 /// 319153 /// 319154 /// 360198 /// 97114 /// 97908	Hist1h3a /// Hist1h3b /// Hist1h3c /// Hist1h3d /// Hist1h3e /// Hist1h3f /// Hist1h3g /// Hist1h3h /// Hist1h3i /// Hist2h3b /// Hist2h3c1 /// Hist2h3c2-ps	-1.39978
1460742_at	0.0130218	208624	Alg3	-1.42125
1450880_at	0.0018859	94063	Mrpl16	-1.40956
1460424_at	0.0273097	69094	Tmem160	-1.42048
1427928_s_at	0.00681377	228812	Pigu	-1.39469
1455994_x_at	0.0133783	54325	Elovl1	-1.48142
1427844_a_at	0.017558	12608	Cebpb	-1.42071
1428495_at	0.00170781	75593	2410003K15Rik	-1.42075
1419522_at	0.0144512	67187	Zmynd19	-1.40656
1448242_at	0.0100215	53421	Sec61a1	-1.44228
1435593_x_at	0.00128366	20115	Rps7	-1.45276
1417499_at	0.0224866	30059	Timm10	-1.41587
1450372_a_at	0.00274927	19899	Rpl18	-1.42563
1420450_at	0.0369341	17384	Mmp10	-1.41223
1422576_at	0.00121915	54138	Atxn10	-1.43907
1448206_at	0.0010503	19166	Psma2	-1.44118
1421917_at	0.0254327	18595	Pdgfra	-1.41056
1451470_s_at	0.00591296	276770	Eif5a	-1.42605
1426402_at	0.0242652	56403	Syncrip	-1.44138
1416038_at	0.00460249	56463	Snd1	-1.34128
1423823_at	0.0481809	69902	Mrto4	-1.4331
1448127_at	0.0370037	20133	Rrm1	-1.43757
1427464_s_at	0.0151437	14828	Hspa5	-1.47912
1415891_at	0.0389569	56451	Suclg1	-1.39392
1448879_at	0.0390601	22195	Ube2l3	-1.37976
1437044_a_at	0.000792448	14466	Gba	-1.38434
1451278_a_at	0.00161478	66617	Mettl11a	-1.43219
1454980_at	0.0299472			-1.46047
1415787_at	0.0377448	14376	Ganab	-1.40021
1423855_x_at	0.00672051	100040745 /// 100040929 /// 100042880 /// 319195	Gm10294 /// Gm10362 /// Rpl17 /// Rpl17-ps3	-1.42124
1448702_at	0.0395222	66191	Ier3ip1	-1.45157
1435395_s_at	0.00160326	57423	Atp5j2	-1.43981
1452285_a_at	0.0221388	66085	Eif3f	-1.43129
1416020_a_at	0.016345	11951	Atp5g1	-1.43994
1434888_a_at	0.0468425	17184	Matr3	-1.44158
1454716_x_at	0.0159982	12859	Cox5b	-1.45423
1448491_at	0.0149208	51798	Ech1	-1.45541
1448522_at	0.00599647	71984	Sars2	-1.37635
1417576_a_at	0.0155377	68149	Otub2	-1.40848
1460685_at	0.024756	21855	Timm17b	-1.4367
1452858_at	0.00854859	15568	Elavl1	-1.46952
1452182_at	0.000348829	108148	Galnt2	-1.42556
1421323_a_at	0.0370888	23881	G3bp2	-1.44081
1422613_a_at	0.00560822	27176	Rpl7a	-1.45756
1417864_at	0.00143156	18655	Pgk1	-1.46561
1422463_a_at	0.00623149	94062	Mrpl3	-1.45939
1438554_x_at	0.0137214	22384	Eif4h	-1.46016
1415695_at	0.0182648	26440	Psma1	-1.47005
1417326_a_at	0.00152063	66156	Anapc11	-1.44642
1417353_x_at	0.00353862	68981	Snrpa1	-1.45818
1452168_x_at	0.00102322	14852	Gspt1	-1.47016
1423449_a_at	0.00260913	60595	Actn4	-1.46052
1419022_a_at	0.0143342	100503183 /// 13806 /// 433182	Eno1 /// Gm5506 /// LOC100503183	-1.5303
1415876_a_at	0.000156305	27370	Rps26	-1.46499
1435824_at	0.0438278	22632	Yy1	-1.45246
1448535_at	0.0227704	77766	Elp4	-1.45521
1448166_a_at	0.00263819	19170	Psmb1	-1.4629
1423531_a_at	0.016745	15382	Hnrnpa1	-1.44719
1460699_at	0.0416264	57294	Rps27	-1.454
1454955_at	0.0037008	233726	Ipo7	-1.46416
1416789_at	0.00206028	15929	Idh3g	-1.43562
1417219_s_at	0.00372047	19240	Tmsb10	-1.47685
1429376_s_at	6.41362e-06	68999	Anapc10	-1.47093
1448372_a_at	0.0225283	56530	Cnpy2	-1.46337
1433585_at	0.0032285	238799	Tnpo1	-1.44929
1416902_a_at	0.0102016	12859	Cox5b	-1.5233
1415692_s_at	0.0149174	12330	Canx	-1.51527
1451532_s_at	0.0082449	70358	Steap1	-1.48839
1423941_at	0.000932555	12325	Camk2g	-1.46465
1456530_x_at	0.0278347	54325	Elovl1	-1.47176
1422475_a_at	0.02883	100043780 /// 20091 /// 668144	Gm10119 /// Gm9000 /// Rps3a	-1.45945
1452740_at	0.00520663	77579	Myh10	-1.48749
1421462_a_at	0.00137982	56401	Lepre1	-1.37783
1426257_a_at	0.0428783	20226	Sars	-1.47939
1417059_at	0.00425738	66059	Krtcap2	-1.44134
1417712_at	0.00372047	67204	Eif2s2	-1.47672
1449403_at	0.0395222	18585	Pde9a	-1.41983
1437211_x_at	0.000891347	68801	Elovl5	-1.42958
1448255_a_at	0.0350596	20932	Surf4	-1.43375
1430332_a_at	0.0306409	110006	Gusb	-1.5103
1429476_s_at	0.0308781	56445	Dnaja2	-1.48117
1418124_at	0.00414025	68032	Tmem85	-1.48704
1415817_s_at	0.0452846	12468	Cct7	-1.47922
1460401_at	0.00282876	66967	Edem3	-1.45383
1454991_at	0.000100107	11987	Slc7a1	-1.45498
1416093_a_at	0.0053501	66448	Mrpl20	-1.4851
1425718_a_at	0.00176279	117198	Ivns1abp	-1.49265
1453729_a_at	0.0138686	100502825 /// 67281	LOC100502825 /// Rpl37	-1.49878
1422483_a_at	0.00101275	13063	Cycs	-1.48694
1451347_at	0.00835587	233875	Ino80e	-1.44713
1419352_at	0.00460461	67669	l7Rn6	-1.49606
1450953_at	0.0434751	26371	Ciao1	-1.57502
1426778_at	0.00186926	13138	Dag1	-1.45173
1427762_x_at	0.0422352	319188	Hist1h2bp	-1.44584
1418533_s_at	0.0242131	57265	Fzd2	-1.43065
1432380_s_at	0.0494144	665769 /// 74460	Gsdmcl-ps /// Gsdmcl2	-1.48291
1421346_a_at	0.00724146	21366	Slc6a6	-1.54841
1448268_at	0.0251563	67511	Tmed9	-1.45781
1421982_a_at	0.0190373	67387	Unc50	-1.45455
1450021_at	0.00239922	54609	Ubqln2	-1.51614
1427773_a_at	0.00150491	14470	Rabac1	-1.58145
1451135_at	0.00162455	229906	Gtf2b	-1.50662
1423080_at	0.000531977	67952	Tomm20	-1.4916
1416942_at	0.0252962	80898	Erap1	-1.44889
1416829_at	0.0142727	11947	Atp5b	-1.50013
AFFX-b-ActinMur/M12481_M_at	0.00892444	11461	Actb	-1.50595
1420981_a_at	0.0389992	16911	Lmo4	-1.48736
1416138_at	0.00627835	11750	Anxa7	-1.55379
1417344_at	0.0210266	73024	2900064A13Rik	-1.50873
1418896_a_at	0.0047274	20014	Rpn2	-1.55251
1425018_at	0.00667396	68995	Mcts1	-1.48054
1450908_at	0.0149607	13684	Eif4e	-1.50043
1416191_at	0.0158321	53421	Sec61a1	-1.40103
1455364_a_at	0.00185252	20115	Rps7	-1.51845
AFFX-b-ActinMur/M12481_5_at	0.0224827	11461	Actb	-1.53245
1416633_a_at	0.0158686	68250	Fam96a	-1.52757
1452226_at	0.0217027	108911	Rcc2	-1.50126
1415882_at	0.0306409	66092	Ghitm	-1.48327
1451076_s_at	0.00819118	98221	Eif3m	-1.51672
1426708_at	0.0300952	71914	Antxr2	-1.51022
1420679_a_at	0.00477374	66253	Aig1	-1.50883
1418023_at	0.000498451	74838	Naa15	-1.52779
1437859_x_at	0.00161363	276770	Eif5a	-1.52988
1435103_x_at	0.00209728	23874	Farsb	-1.55214
1416684_at	0.00270163	14113	Fbl	-1.55782
1455456_a_at	0.027729	66525	Timm50	-1.54639
1423625_a_at	0.0496313	67713	Dnajc19	-1.52506
1415674_a_at	0.000476308	60409	Trappc4	-1.55244
1416565_at	0.00344193	110323	Cox6b1	-1.55142
1426266_s_at	0.0458303	67106	Zbtb8os	-1.48303
1432057_a_at	0.0276036	70779	Prdm5	-1.52733
1425142_a_at	0.00185252	11991	Hnrnpd	-1.55651
1451178_at	0.00392932	243510 /// 68499	Ccdc142 /// Mrpl53	-1.52472
1423053_at	0.00983012	11843	Arf4	-1.57316
1420380_at	0.0407161	20296	Ccl2	-1.60914
1423942_a_at	0.0294601	12325	Camk2g	-1.50699
1451828_a_at	0.0227704	50790	Acsl4	-1.51167
1452674_a_at	0.00587058	73830	Eif3k	-1.53979
1423263_at	0.000416202	15078	H3f3a	-1.56594
1430980_a_at	0.00308091	13681	Eif4a1	-1.50007
1428075_at	0.00276263	100041273 /// 68194	Gm3244 /// Ndufb4	-1.53841
1451071_a_at	0.0054479	11928	Atp1a1	-1.47294
1416683_at	0.0328609	140570	Plxnb2	-1.47829
1450405_at	0.0256283	56284	Mrpl19	-1.50407
1423316_at	0.0278584	67846	Tmem39a	-1.54754
1436982_at	0.000862352	213988	Tnrc6b	-1.55349
1415821_at	0.0264956	20320	Nptn	-1.59484
1423099_a_at	0.0276036	56335	Mettl3	-1.50964
1427903_at	0.0105291	75454	Phpt1	-1.57589
1420867_at	0.0113437	56334	Tmed2	-1.53001
1416941_s_at	0.00131834	22384	Eif4h	-1.56809
1426503_a_at	0.0109051	75212	Rnf121	-1.68005
1454610_at	0.0151437	235072	Sept7	-1.56719
1436416_x_at	0.0263748	14356	Fxc1	-1.56194
1434311_at	0.0468559	231464	Cnot6l	-1.62809
1416740_at	0.00450145	12831	Col5a1	-1.54638
1448222_x_at	0.00500519	12868	Cox8a	-1.58002
1423126_at	0.00951428	11933	Atp1b3	-1.62677
1437119_at	0.0108835	78943	Ern1	-1.56146
1434310_at	0.0273019	12168	Bmpr2	-1.60157
1426597_s_at	0.00637583	212632	Iffo2	-1.5576
1416727_a_at	0.0120434	109672	Cyb5	-1.597
1450149_a_at	0.000612056	19047	Ppp1cc	-1.58941
1434665_at	0.00777958	11593	Aga	-1.5851
1460186_at	3.71092e-05	107358	Tm9sf3	-1.60949
1416749_at	0.00185252	56213	Htra1	-1.56179
1438650_x_at	0.0428783	14609	Gja1	-1.55015
1451131_at	0.0379603	54208	Arl6ip1	-1.58234
1452207_at	0.0324428	17684	Cited2	-1.58379
1416939_at	0.00179477	67895	Ppa1	-1.56266
1418658_at	0.0389856	66302	Fam82b	-1.57738
1418532_at	0.0183084	57265	Fzd2	-1.58033
1451162_at	0.000934181	68196	Hsbp1	-1.61433
1415901_at	0.000208032	26433	Plod3	-1.51588
1426667_a_at	0.047143	77053	Sun1	-1.47026
1438761_a_at	0.00562009	18263	Odc1	-1.57121
1426416_a_at	0.0159982	67864	Yipf4	-1.59642
1424650_at	0.00235238	72599	Pdia5	-1.55246
1421267_a_at	0.0228198	17684	Cited2	-1.56982
1433575_at	0.0118374	20677	Sox4	-1.63053
1423872_a_at	0.00206028	13138	Dag1	-1.59312
1428465_at	0.00800925	69804	Tmem147	-1.62081
AFFX-18SRNAMur/X00686_M_at	0.00266761			-1.68683
1426394_at	0.0312262	78655	Eif3j	-1.5819
1455126_x_at	0.00786702	433771	2310028O11Rik	-1.6482
1453796_a_at	0.0021661	67456	Ergic2	-1.66684
1427437_at	0.030031			-1.61813
1416240_at	0.02883	19177	Psmb7	-1.53154
1416938_at	0.00221526	66121	Chchd1	-1.5863
1433745_at	0.0236647	223435	Trio	-1.62618
1417870_x_at	0.00444457	64138	Ctsz	-1.68032
1448501_at	0.00207333	56496	Tspan6	-1.67255
1419023_x_at	0.00216679	100503183 /// 13806 /// 433182	Eno1 /// Gm5506 /// LOC100503183	-1.6818
1452237_at	0.00145647	15463	Agfg1	-1.64393
1416386_a_at	0.0171737	17113	M6pr	-1.60599
1437992_x_at	0.0118596	14609	Gja1	-1.63215
1415990_at	0.0100555	22334	Vdac2	-1.63002
1437526_x_at	0.0407015	74326	Hnrnpr	-1.63244
1416471_at	0.00283632	99712	Cept1	-1.56449
1460631_at	0.0256283	108155	Ogt	-1.66519
1420621_a_at	0.00840112	11820	App	-1.63149
1433576_at	0.0223741	232087	Mat2a	-1.66766
1452247_at	0.0291358	14359	Fxr1	-1.61765
1426393_a_at	0.0262967	20318	Sdf4	-1.64976
1448300_at	0.00546587	66447	Mgst3	-1.70211
1417376_a_at	0.00766426	54725	Cadm1	-1.63795
1416615_at	0.00177242	53895	Clpp	-1.66141
1449256_a_at	0.000228722	53869	Rab11a	-1.68654
1431665_a_at	0.0439058	30057	Timm8b	-1.7247
1417259_a_at	0.0149669	12345	Capzb	-1.69156
1438040_a_at	0.0113437	22027	Hsp90b1	-1.68456
1429556_at	0.00221526	21676	Tead1	-1.68341
1426449_a_at	0.0214558	18744	Pja1	-1.71921
1419041_at	0.00623885	71927	Itfg1	-1.68908
1429763_at	0.0398465	98417	Cnih4	-1.74653
1453304_s_at	0.0487225	17069	Ly6e	-1.70889
1422845_at	0.00134625	12330	Canx	-1.64079
1420653_at	0.00291168	21803	Tgfb1	-1.66356
1422072_a_at	0.00179038	14867	Gstm6	-1.74649
1421491_a_at	0.00335334	75909	Tmem49	-1.67309
1427557_at	0.00598437	223774	Alg12	-1.72797
1438945_x_at	0.0107344	14609	Gja1	-1.67681
1434702_at	0.0142727	77006	Ddrgk1	-1.6413
1426256_at	0.012705	21854	Timm17a	-1.76148
1433478_at	0.011229	381038	Parl	-1.68758
1426864_a_at	0.00308518	17967	Ncam1	-1.79964
1428757_at	0.0155975	67618	Aasdhppt	-1.65121
1452415_at	0.00870202	109711	Actn1	-1.75475
1417418_s_at	0.00291168	12861	Cox6a1	-1.76241
1421991_a_at	0.0107284	16010	Igfbp4	-1.75136
1448732_at	0.0373189	13030	Ctsb	-1.78489
1425526_a_at	0.00900587	18933	Prrx1	-1.75193
1424382_at	0.00035519	52377	Rcn3	-1.70228
1423653_at	0.00860274	11928	Atp1a1	-1.72038
1431105_a_at	0.0117308	67878	Tmem33	-1.76578
1426761_at	0.00113537	99982	Kdm1a	-1.78681
1423758_at	0.00518562	23881	G3bp2	-1.80331
1429259_a_at	0.0188605	544717 /// 66263	1190007I07Rik /// 1810014B01Rik	-1.81692
1451169_at	0.00046577	211548	Nomo1	-1.71071
1423648_at	0.00170781	71853	Pdia6	-1.81844
1419289_a_at	0.0317178	20972	Syngr1	-1.73488
1417533_a_at	0.00289606	16419	Itgb5	-1.74905
1420502_at	0.000125048	20229	Sat1	-1.81695
1434465_x_at	0.00739014	22359	Vldlr	-1.83261
1460549_a_at	0.0440141	52563	Cdc23	-1.76136
1429681_a_at	0.00955655	106529	Tecr	-1.80312
1416572_at	0.0155975	17387	Mmp14	-1.73009
1423584_at	0.000494132	29817	Igfbp7	-1.83711
1449927_at	1.02517e-05	20199	S100a5	-1.83499
1451978_at	0.0113437	16949	Loxl1	-1.82055
1460671_at	0.0170879	14775	Gpx1	-1.8661
1425329_a_at	0.00219628	109754	Cyb5r3	-1.85555
1451888_a_at	0.00515201	23966	Odz4	-1.86802
1422541_at	0.00175278	19274	Ptprm	-1.81158
1417916_a_at	0.00132815	14356	Fxc1	-1.85507
1424708_at	0.00346565	68581	Tmed10	-1.83461
1452346_at	0.00581656	108902	B3gnt1	-1.84024
1426918_at	0.00669004	16412	Itgb1	-1.99497
1451366_at	0.018048	26893	Cops6	-1.87143
1420352_at	0.0143146	70835	Prss22	-1.91499
1455588_at	0.0230881	380840	Lyrm4	-1.96903
1417018_at	0.000826871	58859	Efemp2	-1.93291
1426510_at	0.0018981	109232	Sccpdh	-1.96207
1419398_a_at	0.00102559	13476	Reep5	-2.00669
1425676_a_at	0.000263427	54325	Elovl1	-1.95809
1421116_a_at	0.000251772	68585	Rtn4	-1.96795
1421051_s_at	0.00187399	28084	Vps25	-1.94043
1448238_at	0.0217027	68045	2700060E02Rik	-1.91116
1421260_a_at	0.00743785	20810	Srm	-1.94024
1427163_at	0.0142287	224826	Ubr2	-1.89988
1423695_at	0.00860274	108687	Edem2	-1.88434
1422278_at	0.000157085	13490	Drd3	-1.98724
1417205_at	0.0162722	66913	Kdelr2	-1.96595
1416493_at	0.000243057	13200	Ddost	-2.0027
1450358_at	0.00132815	80981	Arl4d	-2.0415
1417316_at	0.00291168	66834	Acot13	-2.05015
1452430_s_at	0.0224827	110809	Srsf1	-1.95351
1417868_a_at	0.0114217	64138	Ctsz	-2.06145
1418000_a_at	0.00630457	16432	Itm2b	-1.97683
1424562_a_at	0.00108848	11739	Slc25a4	-2.18832
1448309_at	0.00846722	55946	Ap3m1	-2.04077
1424160_at	0.0141672	66248	Alg5	-2.07876
1428406_s_at	0.00862939	353502	Hcfc1r1	-2.13087
1427250_at	0.000737023	11938	Atp2a2	-2.13875
1422438_at	0.000891347	13849	Ephx1	-2.10311
1416605_at	0.0152372	52530	Nhp2	-2.24825
1455655_a_at	0.0211469	230908	Tardbp	-2.09518
1449519_at	0.000348412	13197	Gadd45a	-2.19704
1416630_at	0.0054063	15903	Id3	-2.16949
1417378_at	0.000672869	54725	Cadm1	-2.17657
1448258_a_at	0.00263504	69019	Spcs1	-2.21344
1450907_at	0.00141043	66624	Spcs2	-2.22198
1429776_a_at	0.00441719	23950	Dnajb6	-2.20009
1450437_a_at	0.00544522	17967	Ncam1	-2.21828
1438769_a_at	0.024623	77862	Thyn1	-2.21582
1418005_at	0.00432074	67680	Sdhb	-2.27111
1423423_at	0.0037008	14827	Pdia3	-2.20249
1448524_s_at	0.000476308	20832	Ssr4	-2.31706
1452051_at	0.000220092	74117	Actr3	-2.26551
1426392_a_at	0.0332402	74117	Actr3	-2.31826
1433616_a_at	0.000210898	433771	2310028O11Rik	-2.29127
1426833_at	0.00988261	230861	Eif4g3	-2.23266
1428380_at	0.00415946	381629	0610007C21Rik	-2.1993
1423368_at	0.00114758	17775	Laptm4a	-2.48067
1415943_at	0.000820352	20969	Sdc1	-2.25953
1427442_a_at	0.00141823	11820	App	-2.45834
1418626_a_at	0.0042789	12759	Clu	-2.33251
1449574_a_at	0.000162417	12540	Cdc42	-2.48177
1428225_s_at	0.00672051	50926	Hnrpdl	-2.46274
1417294_at	0.000820352	110198	Akr7a5	-2.54524
1426300_at	0.0173816	11658	Alcam	-2.41013
1423290_at	0.000213703	12282	Hyou1	-2.49948
1425674_a_at	0.000424066	68991	Ssu72	-2.614
1434968_a_at	0.0154592	74117	Actr3	-2.67028
1451019_at	0.00229274	56464	Ctsf	-2.55263
1425615_a_at	0.000891347	74551	Pck2	-2.77242
1417267_s_at	8.64674e-05	66120	Fkbp11	-2.69
1452253_at	0.000916893	50766	Crim1	-2.69451
1433751_at	0.0014622	227059	Slc39a10	-2.90696
1417730_at	0.000360086	14042	Ext1	-2.94557
1418610_at	0.00983012	140919	Slc17a6	-3.47975
1419149_at	0.00905489	18787	Serpine1	-3.51292
1424186_at	0.008504	67896	Ccdc80	-3.41792
1416589_at	0.0158337	20692	Sparc	-3.59681
1452540_a_at	6.3616e-06	319179 /// 319185 /// 319186 /// 319188 /// 665596 /// 665622 /// 68024	Gm11277 /// Gm13646 /// Hist1h2bc /// Hist1h2be /// Hist1h2bl /// Hist1h2bm /// Hist1h2bp	-5.79307
1421811_at	6.65001e-06	21825	Thbs1	-10.792
1447355_at	0.000450044	14081	Acsl1	-11.6272

## Sheet: Fe5 vs GM 1282
Probe Set ID	Corrected p-value	Entrez Gene	Gene Symbol	Fe5 Fold Change
1422278_at	0.000157085	13490	Drd3	10.4826
1434873_a_at	0.0249439	216859	Acap1	3.9611
1438420_at	0.000691079	170791	Rbm39	3.3399
1450397_at	0.00215927	17755	Mtap1b	3.46664
1424470_a_at	0.000515137	223864	Rapgef3	3.1344
1418975_at	3.67738e-05	80987	Nckipsd	2.75607
1445843_at	0.00477364	244059	Chd2	2.72798
1419613_at	4.17063e-05	12836	Col7a1	2.41945
1435122_x_at	0.00825832	13433	Dnmt1	2.34714
1429624_at	0.0187237	66660	Sltm	2.28402
1423795_at	0.00279425	71514	Sfpq	2.31824
1452169_a_at	0.000160074	104418	Dgkz	2.26141
1437117_at	0.0154768	216859	Acap1	2.2059
1436746_at	0.0296815	232341	Wnk1	2.24776
1425516_at	0.00317723	108155	Ogt	2.18842
1423274_at	0.00158951	18130	Ints6	2.18594
1451485_at	0.00237935	67684	Luc7l3	2.10984
1437390_x_at	0.00910345	20907	Stx1a	2.10757
1429537_at	0.000340187	66625	Sfrs18	2.09607
1439158_at	0.00213558	228012	Tlk1	2.00215
1443779_s_at	0.0105291	212391	Lcor	1.96011
1438322_x_at	0.0442073	14137	Fdft1	2.02674
1426327_s_at	0.0018859	109910 /// 12803 /// 664779	Cntf /// U05342 /// Zfp91	1.97217
1437106_at	0.00721021	214899	Kdm5a	1.89449
1437210_a_at	0.0197073	14312	Brd2	1.9936
1449867_at	0.00724146	15427	Hoxc9	1.98491
1451640_a_at	0.0205283	208606	Rsrc2	1.94503
1459805_x_at	0.0061074	224907	Dus3l	1.89697
1428126_a_at	0.00949536	382423	Atxn7l3b	2.02592
1419516_at	0.00372047	108160	Fam50a	1.95432
1437012_x_at	0.0252331	223864	Rapgef3	1.91251
1455533_at	0.00513439	319513	Fam113a	1.85353
1438312_s_at	0.025783	16998	Ltbp3	1.94745
1438625_s_at	0.00261827	18555	Cdk16	1.88239
1449163_at	0.00165129	24058	Sigirr	1.89818
1452219_at	0.00261827	224807	Tmem63b	1.86529
1458510_at	0.0125046	270156	AU019823	1.801
1439037_at	0.00753135	67040	Ddx17	1.82197
1452394_at	0.0280279	27267	Cars	1.81421
1423444_at	0.0159471	19877	Rock1	1.8938
1457744_at	0.0113736	212880	Ddx46	1.84127
1439465_x_at	0.0206071	231093	Agbl5	1.79994
1438370_x_at	0.000862544	216164	Dos	1.78752
1436363_a_at	0.00561376	18032	Nfix	1.83176
1426901_s_at	0.00160326	216874	Camta2	1.82399
1422809_at	0.0240366	116838	Rims2	1.8416
1426533_at	0.0221863	67134	Nop56	1.7925
1426458_at	0.0448833	83997	Slmap	1.8009
1446928_at	0.0239417	69408	Dnajc17	1.76473
1448437_a_at	0.0277342	56055	Gtpbp2	1.78209
1426114_at	0.0207681	15384	Hnrnpab	1.8491
1439695_a_at	0.000916893	240641	Kif20b	1.77294
1426326_at	0.00249653	109910	Zfp91	1.76044
1428931_a_at	0.0165418	67287	Parp6	1.86842
1452226_at	0.0217027	108911	Rcc2	1.81079
1426464_at	0.00197467	217166	Nr1d1	1.74972
1416483_at	0.00530596	22129	Ttc3	1.81393
1445706_x_at	0.0251563	52686	Mettl2	1.78955
1428936_at	0.0189838	67972	Atp2b1	1.77236
1458421_at	0.00511345	110862	Kcnq3	1.80901
1427564_at	0.021673	54004	Diap2	1.69363
1436758_at	0.0273097	208727	Hdac4	1.71949
1436510_a_at	0.0164095	71268	Lrrfip2	1.74475
1424922_a_at	2.75986e-05	57261	Brd4	1.74454
1416661_at	0.0085928	13669	Eif3a	1.75603
1418024_at	0.0139678	74838	Naa15	1.70277
1450732_a_at	0.00370149	76895	Bicd2	1.7501
1418485_at	0.000916893	20536	Slc4a3	1.72168
1452629_at	0.0182188	224902	Safb2	1.70166
1440254_at	0.0180851	100216537	Snord104	1.68172
1425556_at	0.0231103	69131	Cdk12	1.69958
1429884_at	0.000245272	14270	Srgap2	1.75378
1444952_a_at	0.00578208	98415	Nucks1	1.72965
1423740_a_at	0.00159832	236732	Rbm10	1.71264
1423432_at	0.00171861	83946	Phip	1.68259
1428844_a_at	0.0109556	72567	Bclaf1	1.6675
1424161_at	0.0245757	228889	Ddx27	1.67802
1421140_a_at	0.00572902	108655	Foxp1	1.67778
1418431_at	0.0406374	16573	Kif5b	1.66128
1428458_at	0.0296379	67724	Pop1	1.64206
1438401_at	0.00119244	170644	Ubn1	1.62029
1420952_at	0.0142727	20658	Son	1.68283
1429327_at	0.0171234	66244	Sdccag1	1.6671
1460119_at	0.0449685			1.67126
1453913_a_at	0.00825832	21355	Tap2	1.63869
1449042_at	0.000311288	13018	Ctcf	1.65041
1416536_at	0.0189838	68114	Mum1	1.62558
1423184_at	0.0186742	20403	Itsn2	1.59711
1455143_at	0.00170886	216856	Nlgn2	1.6766
1439439_x_at	0.00444457	66656	Eef1d	1.65625
1417285_a_at	0.0297623	68202	Ndufa5	1.60418
1434825_at	0.0113013	231861	Tnrc18	1.62807
1434406_at	0.0299304	14270	Srgap2	1.61202
1427064_a_at	0.00110135	105782	Scrib	1.73904
1451128_s_at	0.0372029	110033	Kif22	1.64889
1439463_x_at	0.0315715	100040320 /// 15289 /// 434174	Gm2710 /// Hmg1l1 /// Hmgb1	1.65218
1444004_at	0.0328062	331401	Thoc2	1.63979
1451249_at	0.00847918	212528	Trmt1	1.69766
1436959_x_at	0.000954647	56876	Nelf	1.59275
1433738_at	0.00528556	214627	Papd5	1.64814
1454664_a_at	0.0125486	217869	Eif5	1.60893
1452454_at	0.00162643	231452	Sdad1	1.60638
1438366_x_at	0.0102769	12725	Clcn3	1.65542
1448050_s_at	0.0368682	26921	Map4k4	1.65804
1454683_at	0.0121028	231769	Sfswap	1.63534
1429362_a_at	0.0139136	319322	Sf3b2	1.60524
1426805_at	0.0257888	20586	Smarca4	1.59138
1438688_at	0.000847412	75956	Srrm2	1.55594
1430820_a_at	0.0441832	70508	Bbx	1.642
1434773_a_at	0.00574282	20525	Slc2a1	1.62051
1436505_at	0.00210284	228005	Ppig	1.57264
1437301_a_at	0.0430808	13542	Dvl1	1.60345
1455823_at	0.0142727	102774	Bbs4	1.68459
1427408_a_at	0.00876665	230753	Thrap3	1.60965
1416254_a_at	0.000988641	80743	Vps16	1.63644
1419920_s_at	0.0391079	252870	Usp7	1.62297
1427275_at	0.0189327	70099	Smc4	1.54434
1448820_a_at	0.037035	67204	Eif2s2	1.56579
1456541_x_at	0.00239922	108888	Atad3a	1.60776
1438320_s_at	0.0108574	17220	Mcm7	1.61016
1419354_at	0.0315946	93691	Klf7	1.60492
1423741_at	0.0354684	236732	Rbm10	1.6011
1448472_at	0.0299472	22321	Vars	1.53572
1437103_at	0.0232938	319765	Igf2bp2	1.55726
1435965_at	0.0248078	232791	Cnot3	1.53838
1456009_x_at	0.029372	21976	Top3b	1.55362
1421754_at	0.0173021	170798	AY036118	1.57809
1438178_x_at	0.00951428	108888	Atad3a	1.53168
1452264_at	0.00730226	209039	Tenc1	1.59206
1437146_x_at	0.000577206	78885	Coro7	1.44445
1436904_at	0.0419262	327987	Med13	1.52769
1447707_s_at	0.0037342	207728	Pde2a	1.53107
1418280_at	0.0135156	23849	Klf6	1.51042
1418237_s_at	0.0214558	12822	Col18a1	1.53647
1446167_at	0.0263556			1.56644
1426271_at	0.0173922	226026	Smc5	1.57284
1423912_at	0.0030496	68938	Aspscr1	1.54107
1435734_x_at	0.000892742	68730	Dus1l	1.4831
1434942_at	0.0130218	66580	Esf1	1.51101
1435439_at	0.00939333	94223	Dgcr8	1.5716
1422518_at	0.00432283	12361	Cask	1.47519
1427169_at	0.0395222	72823	Pard3b	1.54572
1430981_s_at	0.0280755	73274	Gpbp1	1.45304
1451660_a_at	0.0395222	15414	Hoxb6	1.51805
1426559_at	0.0365572	243272	Sbno1	1.53925
1449877_s_at	0.012099	100042970	Kifc1	1.5029
1426477_at	0.0202511	218397	Rasa1	1.5271
1416637_at	0.0366129	20535	Slc4a2	1.4929
1443838_x_at	4.84858e-05	56473	Fads2	1.50781
1438832_x_at	0.0278873	72831	Dhx30	1.50807
1454750_a_at	0.0356339	212123	Dcaf15	1.59675
1448582_at	0.0416896	66642	Ctnnbl1	1.50263
1416544_at	0.012346	14056	Ezh2	1.59806
1460215_at	0.0294601	20019	Polr1a	1.53092
1459751_s_at	0.00269364	73062	Ppp1r16a	1.50717
1418007_at	0.0417287	67367	Gcfc1	1.55091
1429433_at	0.014832	226562	Bat2l2	1.58206
1448658_at	0.0322697	20227	Sart1	1.54654
1427209_at	0.0311112	116848	Baz2a	1.51012
1455841_s_at	0.0260526	101612	Grwd1	1.51424
1454928_at	0.0488905	224903	Safb	1.56253
1439766_x_at	0.0133783	22341	Vegfc	1.51084
1437745_at	0.0219692	320790	Chd7	1.57486
1448454_at	0.00241364	67996	Srsf6	1.45745
1453185_at	0.00655363	66625	Sfrs18	1.44115
1422615_at	0.00402211	26921	Map4k4	1.5087
1418192_at	0.0428976	17428	Mnt	1.51572
1454747_a_at	0.0109325	71765	Klhdc3	1.50963
1422546_at	0.0222363	16201	Ilf3	1.54277
1427190_at	0.00895843	72993	Appl1	1.4893
1425902_a_at	0.00481269	18034	Nfkb2	1.48339
1452259_at	0.00481408	228829	Phf20	1.56171
1415991_a_at	0.00658981	71765	Klhdc3	1.48721
1436364_x_at	0.011147	18032	Nfix	1.49331
1425148_a_at	0.00328021	72183	Snx6	1.49476
1436157_at	0.0304666	67500	Ccar1	1.4754
1438771_at	0.00107803	223770	Brd1	1.47991
1448325_at	0.019254	17872	Ppp1r15a	1.4653
1418391_at	0.0193759	192285	Phf21a	1.45011
1450117_at	0.011128	21415	Tcf7l1	1.42606
1446628_at	0.0395882			1.4922
1433677_at	0.0109606	231769	Sfswap	1.51651
1460692_at	0.00402211	110147	Ehmt2	1.50792
1416852_a_at	0.00173674	26562	Ncdn	1.53784
1427310_at	0.000186616	207165	Bptf	1.49029
1431189_a_at	0.0115544	68126	Fahd2a	1.53786
1448221_at	0.0296815	53817	Bat1a	1.45545
1429432_at	0.00146124	226562	Bat2l2	1.47459
1435019_at	0.0302456	217218	Atxn7l3	1.46022
1448264_a_at	0.0464846	54709	Eif3i	1.47003
1442918_at	0.0225396	260315	Nav3	1.47687
1427245_at	0.0116362	228998	Arfgap1	1.43182
1428466_at	0.041986	216848	Chd3	1.43701
1435527_at	0.0175526	18029	Nfic	1.48202
1448448_a_at	0.00569152	12651	Chkb	1.5413
1426833_at	0.00988261	230861	Eif4g3	1.49981
1428282_at	0.00951428	70430	Tbce	1.44378
1419512_at	0.0253951	54614	Prpf40b	1.45196
1426542_at	0.0315639	71946	Endod1	1.41281
1438652_x_at	0.0457911	14755	Pigq	1.39274
1437297_at	0.0247725	67772	Chd8	1.42707
1424066_at	0.0137608	224907	Dus3l	1.46691
1450579_x_at	0.0314834	21674	Sry	1.3787
1437343_x_at	0.0428224	108888	Atad3a	1.44208
1424642_at	0.00591296	225160	Thoc1	1.44117
1426487_a_at	0.0166429	19647	Rbbp6	1.44851
1437019_at	0.00359942	69134	2200001I15Rik	1.4373
1437524_x_at	0.0402355	78885	Coro7	1.48736
1460198_a_at	0.00556682	26446	Psmb3	1.43228
1419384_at	0.0467953	18693	Pick1	1.41209
1420172_at	0.0195743			1.39685
1436783_x_at	0.00176301	54401	Ywhab	1.40835
1437016_x_at	0.000934181	72065	Rap2c	1.39468
1429487_at	0.00508699	17931	Ppp1r12a	1.4068
1452718_at	0.0176736	70790	Ubr5	1.44342
1426111_x_at	0.0497994	54131	Irf3	1.42812
1456308_x_at	0.0418811	21849	Trim28	1.40334
1460567_at	0.0416264	319758	Rfx7	1.41786
1416740_at	0.00450145	12831	Col5a1	1.44073
1421072_at	0.000672224	54352	Irx5	1.37749
1417376_a_at	0.00766426	54725	Cadm1	1.43234
1439411_a_at	0.0395222	65246	Xpo7	1.44759
1421553_at	0.0260526	13853	Epm2a	1.32122
1422848_a_at	0.00636212	54196	Pabpn1	1.38872
1417647_at	0.00937701	69178	Snx5	1.38399
1418467_at	0.0134999	66993	Smarcd3	1.36617
1434020_at	0.0382301	231887	Pdap1	1.40383
1436899_at	7.18916e-05	72580	Zufsp	1.39637
1423409_a_at	0.0126765	66511	2500003M10Rik	1.36841
1438390_s_at	0.0089589	30939	Pttg1	1.39311
1438657_x_at	9.29676e-06	19243 /// 433406	Gm13363 /// Ptp4a1	1.36562
1436351_at	0.0159644	230027	Coq3	1.39616
1429128_x_at	0.0428224	18034	Nfkb2	1.36487
1415869_a_at	0.0157404	21849	Trim28	1.39792
1451475_at	0.0185068	67784	Plxnd1	1.4418
1424359_at	0.0435727	75475	Oplah	1.40443
1434322_at	0.0135953	231830	Micall2	1.36688
1418300_a_at	0.00141043	17347	Mknk2	1.37944
1417457_at	0.0271879	66197	Cks2	1.3331
1426784_at	0.00366242	217333	Trim47	1.3519
1449626_s_at	0.0320947	67131	Acbd4	1.33227
1452720_a_at	0.0100908	66899	Fip1l1	1.42424
1455815_a_at	0.00957646	54401	Ywhab	1.35991
1455138_x_at	0.00159832	12631	Cfl1	1.35591
1421269_at	0.0109646	22234	Ugcg	1.35542
1418594_a_at	0.0431101	17977	Ncoa1	1.37825
1417440_at	0.0136292	93760	Arid1a	1.38002
1429194_at	0.0345669	68140	Tigd2	1.37253
1423143_at	0.00264262	69237	Gtpbp4	1.34674
1444141_at	0.0271353	217463	Snx13	1.33029
1449523_at	0.0418938	12055	Bcl7c	1.33937
1449364_at	0.00318311	20871	Aurkc	1.39791
1423249_at	0.0105461	18087	Nktr	1.37593
1460691_at	0.00885845	213753	Zfp598	1.38518
1422624_at	0.000806545	56210	Rev1	1.34579
1416010_a_at	0.0411712	13660	Ehd1	1.37138
1428219_at	0.0417796	56353	Rybp	1.34366
1423659_a_at	0.0442684	233204	Tbc1d17	1.38014
1456699_s_at	0.0338748	231386	Ythdc1	1.3655
1460426_at	0.0299798	83679	Pde4dip	1.34152
1430275_a_at	0.0294601	11834	Aqr	1.36058
1434613_at	0.0177141	100503807 /// 69053	1810013L24Rik /// LOC100503807	1.30458
1424770_at	6.10888e-05	109624	Cald1	1.33578
1429109_at	0.00199409	77853	Msl2	1.3573
1419835_s_at	0.0106796	18810	Plec	1.35652
1422946_a_at	0.0349042	13433	Dnmt1	1.34368
1456112_at	0.0299253	108989	Tpr	1.33773
1422714_at	0.0347809	22196	Ube2i	1.316
1455402_at	0.0497637	192157	Socs7	1.32731
1452360_a_at	0.0313604	214899	Kdm5a	1.31093
1456341_a_at	0.000279478	16601	Klf9	1.33824
1456893_at	0.0435323			1.34276
1457351_at	0.043462	319944	Taf2	1.31271
1456610_at	0.0294942	216850	Kdm6b	1.29583
1416590_a_at	0.0102866	19376	Rab34	1.27308
1439106_at	0.00904348	242466	Zfp462	1.31591
1419031_at	0.0357722	56473	Fads2	1.3065
1423201_at	7.18916e-05	20185	Ncor1	1.3336
1454900_s_at	0.0377272	105689	Mycbp2	1.35871
1447278_at	0.0185996	214552	Cep164	1.31552
1433570_s_at	0.0260676	78689	Naa35	1.31579
1422849_a_at	0.0106796	54196	Pabpn1	1.30932
1416224_at	0.0362388	22642	Zbtb17	1.36704
1416935_at	0.0429701	22368	Trpv2	1.3087
1459840_s_at	0.040453	66264	Ccdc28b	1.31784
1450103_a_at	0.0210736	19158	Cyth2	1.40561
1441365_at	0.00311361	114142	Foxp2	1.30171
1417657_s_at	0.0135934	22791	Dnajc2	1.29154
1455899_x_at	0.0102493	12702	Socs3	1.30971
1447537_at	0.0293154	69025	1500032P08Rik	1.30878
1433729_x_at	2.20845e-05	73078	Pmpcb	1.30567
1428489_at	0.0485867	67197	Zcrb1	1.27536
1446130_at	0.0403675	100316689	Mir1931	1.28458
1419073_at	0.0102016	56363	Tmeff2	1.30054
1418893_at	0.0395222	18515	Pbx2	1.33787
1441366_at	0.0247258			1.31666
1435319_at	0.00449357	76500	Ip6k2	1.30447
1451476_at	0.0219692	27801	Zdhhc8	1.30549
1436186_at	0.00910345	108961	E2f8	1.30046
1455434_a_at	0.0327879	16709	Ktn1	1.26
1459974_x_at	0.036856	76795	Tbc1d9b	1.26629
1449635_at	0.0174122	28000	Prpf19	1.29645
1427986_a_at	0.0215005	107581	Col16a1	1.35611
1437457_a_at	0.0257779	14489	Mtpn	1.35893
1448495_at	0.0418781	22122	Tsta3	1.33846
1435454_a_at	0.00730226	229003	BC006779	1.26401
1441846_x_at	0.00275929			1.28152
1456726_x_at	0.0249439	97541	Qars	1.27822
1423922_s_at	0.0090382	229543	Ints3	1.32097
1460370_at	5.62295e-05	72960	Top1mt	1.25803
1426381_at	0.040874	226169	Pprc1	1.29685
1452096_s_at	0.0499352	234678	D230025D16Rik	1.28265
1455046_a_at	0.0197811	229584	Pogz	1.31811
1431793_at	0.027012	74014	3732407C23Rik	1.28871
1435324_x_at	0.0304666	15289	Hmgb1	1.31517
1430287_s_at	0.0404636	69536	Hemk1	1.30618
1417248_at	0.00794353	19765	Ralbp1	1.29842
1418022_at	0.021047	74838	Naa15	1.28493
1416144_a_at	0.0126765	13204	Dhx15	1.29849
1417136_s_at	0.00436295	20817	Srpk2	1.25921
1455078_at	0.0311764	100504120 /// 237860	LOC100504120 /// Ssh2	1.22207
1434182_at	0.0423383	227674	Ddx31	1.27605
1439386_x_at	0.0173816	232087	Mat2a	1.30349
1456054_a_at	0.00655363	80912	Pum1	1.26007
1455222_a_at	0.00455331	22221	Ubp1	1.23426
1422521_at	0.00906425	13191	Dctn1	1.29627
1434972_x_at	0.00749787	110809	Srsf1	1.25633
1446923_at	0.0416264			1.33609
1448986_x_at	0.0431203	13423	Dnase2a	1.26495
1451920_a_at	0.0109556	19687	Rfc1	1.27232
1415764_at	0.0229368	70579	Zc3h11a	1.27356
1452667_at	0.00209728	76338	Rab2b	1.23703
1445636_at	0.0166348			1.2402
1459166_at	0.0292064			1.21726
1455836_at	0.0315267	18789	Papola	1.23916
1424469_a_at	0.0301105	54188	Cpsf4	1.23263
1456381_x_at	0.00260946	17210	Mcl1	1.26017
1436153_a_at	0.0272511	66505	Zmynd11	1.29735
1421397_a_at	0.0236647	57913	Lrdd	1.23938
1454643_at	0.00747691	74383	Ubap2l	1.226
1439502_at	0.0210519	104859	Tecpr2	1.27398
1427382_a_at	0.0248964	20937	Suv39h1	1.23381
1417930_at	0.00278018	17937	Nab2	1.22867
1417135_at	0.00139183	20817	Srpk2	1.21684
1460320_at	0.0493641	56208	Becn1	1.23347
1455950_x_at	0.00175742	66489	Rpl35	1.24415
1433368_x_at	0.0155975	71456	8430401P03Rik	1.23487
1417655_a_at	0.012099	83701	Srrt	1.24134
1436346_at	0.0178767	235505	Cd109	1.21662
1434937_at	0.0208499	105689	Mycbp2	1.21625
1428691_at	0.00197467	244059	Chd2	1.22694
1423160_at	0.0135521	114715	Spred1	1.23463
1415849_s_at	0.00659085	16765	Stmn1	1.21896
1448191_at	0.0123154	18817	Plk1	1.21911
1451012_a_at	0.0113437	56449	Csda	1.23466
1451891_a_at	0.0231282	26903	Dysf	1.23501
1436248_at	0.0420614	226525	Rasal2	1.2384
1456695_x_at	0.00239653	59008	Anapc5	1.22359
1455112_at	0.0329648	71361	Aifm2	1.21621
1421389_a_at	0.0398465	27103	Eif2ak4	1.23794
1439460_a_at	0.0176915	77038	Arfgap2	1.1949
1416587_a_at	0.0349496	22594	Xrcc1	1.24145
1448568_a_at	0.0252705	20515	Slc20a1	1.24631
1460738_at	0.0366129	67803	Limd2	1.19964
1428074_at	0.0102769	72309	Tmem158	1.20668
1436775_a_at	0.0224089	81702	Ankrd17	1.17941
1415955_x_at	0.0235805	19118	Prm1	1.221
1456664_x_at	0.00248353	100503154 /// 98758	Hnrnpf /// LOC100503154	1.19981
1427236_a_at	0.00770359	69188	Mll5	1.22059
1452758_s_at	0.0183074	13690	Eif4g2	1.20152
1428226_at	0.00312354	68966	Ngdn	1.23123
1426407_at	0.025783	13046	Celf1	1.20803
1452214_at	0.0190374	20482	Skil	1.18925
1438559_x_at	0.0367709	68682	Slc44a2	1.1993
1452786_at	0.00605356	72026	Trmu	1.2217
1419818_x_at	0.00621331	52231	Ankzf1	1.20071
1434366_x_at	0.0327429	12260	C1qb	1.19145
1449760_at	0.0237346			1.1957
1434231_x_at	0.00770359	66489	Rpl35	1.1865
1424255_at	0.00825832	20924	Supt5h	1.18156
1455974_at	0.0179488	66193	1110049F12Rik	1.15625
1420892_at	0.010706	22422	Wnt7b	1.18702
1451468_s_at	0.00445016	72322	Xpo5	1.18894
1436488_at	0.0414395			1.17884
1424073_at	0.0346307	68251	5430437P03Rik	1.20658
1438157_s_at	0.00531307	18035	Nfkbia	1.18308
1443378_s_at	0.0104843	280668	Adam1a	1.17151
1436997_x_at	0.0439474	56726	Sh3bgrl	1.19975
1449821_a_at	0.0454499	76890	Memo1	1.16419
1446842_at	0.00409481	52341	D4Ertd571e	1.18419
1427471_at	0.021081	50789	Fbxl3	1.19239
1438708_x_at	0.00724146	54401	Ywhab	1.17175
1455572_x_at	0.00222393	20084	Rps18	1.15264
1426409_at	0.0111014	226154	Lzts2	1.18533
1455676_x_at	0.0380364	21843	Tial1	1.14342
1436840_x_at	0.0401967	66489	Rpl35	1.15093
1436292_a_at	0.00344323	18245	Oaz1	1.13067
1430953_at	0.0394403	69271	3200001G23Rik	1.13603
1432492_a_at	0.00843601	107766	Haao	1.17346
1438655_a_at	0.0113437	68436	Rpl34	1.10356
1417082_at	1.29783e-05	67628	Anp32b	1.0928
1437148_at	0.00889885	76709	Arpc2	-1.09829
1416243_a_at	0.0188289	100040823 /// 66489	Gm10269 /// Rpl35	-1.10703
1424000_a_at	0.0430849	27207	Rps11	-1.12
1434598_at	0.00653877	217980	Larp4b	-1.15214
1459987_s_at	0.0220646	12462	Cct3	-1.1333
1416001_a_at	0.0299183	72042	Cotl1	-1.15539
1417949_at	0.0182648	67781	Ilf2	-1.14373
1427283_at	0.0161761	214162	Mll1	-1.20265
1415771_at	0.00213558	17975	Ncl	-1.16792
1450641_at	0.00102559	22352	Vim	-1.13575
1430288_x_at	0.0148479	66481	Rps21	-1.14347
1415833_x_at	0.0211673	20090	Rps29	-1.14258
1460351_at	0.0347954	20195	S100a11	-1.14012
1426565_at	0.0265607	16001	Igf1r	-1.23857
1423283_at	0.000735896	18738	Pitpna	-1.15055
1417716_at	0.00549779	14719	Got2	-1.15507
1428190_at	0.0141106	13358	Slc25a1	-1.17783
1424435_a_at	0.024355	14450	Gart	-1.19141
1454813_at	0.00233209	66167	Ccdc72	-1.18779
1436426_at	0.031299	231214	Cc2d2a	-1.18162
1433611_s_at	0.0211673	231889	Bud31	-1.18101
1436242_a_at	0.001342	75458	Cklf	-1.18404
1452778_x_at	6.49303e-05	53605	Nap1l1	-1.21696
1416497_at	0.0208511	12304	Pdia4	-1.22965
1421819_a_at	0.0323582	56086	Set	-1.17985
1425568_a_at	0.0366129	67878	Tmem33	-1.17839
1423456_at	0.0346268	66912	Bzw2	-1.17074
1418436_at	0.036893	53331	Stx7	-1.15125
1424036_at	0.0164095	68879	Prpf6	-1.18243
1426385_x_at	0.0323329	22627	Ywhae	-1.19963
1424504_at	0.0261	19334	Rab22a	-1.20995
1419023_x_at	0.00216679	100503183 /// 13806 /// 433182	Eno1 /// Gm5506 /// LOC100503183	-1.23132
1429227_x_at	0.0327879	53605	Nap1l1	-1.20791
1424726_at	0.0416264	232086	Tmem150a	-1.19402
1423057_at	3.02312e-05	12343	Capza2	-1.2059
1442768_at	0.043462	268739	E130112L23Rik	-1.22128
1432044_a_at	0.024623	70909	4921504E06Rik	-1.20012
1416719_a_at	0.00211269	67097	Rps10	-1.2022
1440695_at	0.0462563			-1.20664
1428580_at	0.0431753	109778	Blvra	-1.22244
1416140_a_at	0.0123154	72831	Dhx30	-1.21481
1438839_a_at	0.0377144	22627	Ywhae	-1.21737
1418625_s_at	0.001885	100039214 /// 100039258 /// 100039762 /// 100039840 /// 100040109 /// 100041204 /// 100041748 /// 100043724 /// 100048117 /// 100504897 /// 14433 /// 378954 /// 433273 /// 654472	3000002C10Rik /// Gapdh /// Gm10290 /// Gm10291 /// Gm10293 /// Gm12070 /// Gm16374 /// Gm2451 /// Gm2606 /// Gm3200 /// Gm4609 /// Gm5523 /// LOC100048117 /// LOC100504897	-1.2138
1423670_a_at	0.011128	67398	Srpr	-1.25189
1427875_a_at	8.62413e-05	100048552 /// 68436	LOC100048552 /// Rpl34	-1.21672
1434541_x_at	0.0450793	20218	Khdrbs1	-1.19727
1420062_at	0.0425654			-1.23826
1427735_a_at	0.0254129	11459	Acta1	-1.22382
1424110_a_at	0.0322697	18102	Nme1	-1.22808
1455806_x_at	0.0382301	66414	Ndufa12	-1.2317
1455479_a_at	0.00195195	66105	Ube2d3	-1.2333
1426306_a_at	0.0149669	80884	Maged2	-1.29418
1419091_a_at	0.0171234	12306	Anxa2	-1.21675
1415906_at	0.00137843	19241	Tmsb4x	-1.25464
1418127_a_at	0.0114217	26926	Aifm1	-1.24031
1451136_a_at	0.0298401	217715	Eif2b2	-1.22805
1437261_at	0.0311572	72852	Mblac2	-1.20875
1460201_a_at	0.0169461	68193	Rpl24	-1.23394
1439421_x_at	0.00102559	12417	Cbx3	-1.22635
1419428_a_at	0.0485024	14387	Gaa	-1.30321
1422943_a_at	0.0250402	15507	Hspb1	-1.22498
1416219_at	0.017875	19921	Rpl19	-1.23816
1438761_a_at	0.00562009	18263	Odc1	-1.21039
1423855_x_at	0.00672051	100040745 /// 100040929 /// 100042880 /// 319195	Gm10294 /// Gm10362 /// Rpl17 /// Rpl17-ps3	-1.2267
1424562_a_at	0.00108848	11739	Slc25a4	-1.29377
1421375_a_at	0.0128547	20200	S100a6	-1.24474
1416085_s_at	0.000522963	22682	Zfand5	-1.23854
1415839_a_at	0.00267415	18148	Npm1	-1.24335
1431745_a_at	0.0377448	75553	Zc3h14	-1.23443
1415962_at	0.0180674	68135	Eif3h	-1.21922
1416311_s_at	0.00581656	22144 /// 22147	Tuba3a /// Tuba3b	-1.25957
1424101_at	0.00428952	15388	Hnrnpl	-1.22889
1438683_at	0.0272511	242687	Wasf2	-1.21994
1416404_s_at	0.0296941	100039355 /// 20055	Rps16 /// Rps16-ps2	-1.24065
1452143_at	0.0172977	20742	Spnb2	-1.24987
1450880_at	0.0018859	94063	Mrpl16	-1.23752
1448109_a_at	0.0363457	19941	Rpl26	-1.25861
1448504_a_at	0.000154851	12417	Cbx3	-1.2519
1416054_at	0.0240828	20103	Rps5	-1.2611
1448795_a_at	0.00194055	100046166 /// 21379	LOC100046166 /// Tbrg4	-1.20949
1448960_at	0.02883	67393	Cxxc5	-1.26706
1416315_at	0.0319767	105501	Abhd4	-1.30414
1421323_a_at	0.0370888	23881	G3bp2	-1.24035
1416546_a_at	0.00627321	19988	Rpl6	-1.26171
1417449_at	0.00658981	170789	Acot8	-1.19341
1454955_at	0.0037008	233726	Ipo7	-1.24465
1451017_at	0.013727	66366	Ergic3	-1.29989
1451676_at	0.0249749	66556	Drap1	-1.24623
1423531_a_at	0.016745	15382	Hnrnpa1	-1.23354
1423425_at	0.0426993	71772	Plbd2	-1.28127
1424990_at	0.0277055	109305	Orai1	-1.23673
1435613_x_at	0.0385533	12859	Cox5b	-1.26108
1426945_at	0.000987231	70572	Ipo5	-1.25152
1455464_x_at	0.0173021	22268	Upk1b	-1.30863
1416921_x_at	0.0418588	11674	Aldoa	-1.27291
1422475_a_at	0.02883	100043780 /// 20091 /// 668144	Gm10119 /// Gm9000 /// Rps3a	-1.24348
1418901_at	0.00123181	12608	Cebpb	-1.25073
1437279_x_at	0.00897406	20969	Sdc1	-1.18945
1423362_at	0.0395882	20661	Sort1	-1.24321
1428482_at	0.0198159	56697	Akap10	-1.30137
1448523_at	0.0356552	53885	Nphp1	-1.30135
1424980_s_at	0.0294942	226548	Aph1a	-1.25484
1419022_a_at	0.0143342	100503183 /// 13806 /// 433182	Eno1 /// Gm5506 /// LOC100503183	-1.31949
1421160_a_at	0.00246454	19719	Rfng	-1.27759
1448832_a_at	0.0346854	12889	Cplx1	-1.28244
1416415_a_at	0.000873358	51788	H2afz	-1.27502
1424368_s_at	0.0190374	56085	Ubqln1	-1.27527
1459986_a_at	0.000168931	20068	Rps17	-1.2699
1418967_a_at	0.00409481	64213	St7	-1.29598
1437102_at	0.0368039	228994	Ythdf1	-1.25539
1418013_at	0.0379123	66116	Cml1	-1.27969
1452858_at	0.00854859	15568	Elavl1	-1.29087
1448643_at	0.024623	68475	Ssna1	-1.29311
1417258_at	0.0187237	12465	Cct5	-1.28903
1452787_a_at	0.0113437	15469	Prmt1	-1.27172
1430536_a_at	0.0284715	13877	Erh	-1.28522
1415860_at	0.000662354	16647	Kpna2	-1.26041
1426078_a_at	0.0162093	78308	Gpr108	-1.28182
1417423_at	0.00567721	66168	Grina	-1.29216
1428868_a_at	0.040453	100041965 /// 18245	Gm9786 /// Oaz1	-1.26086
1415858_at	0.0366129	56347	Eif3c	-1.2974
1452736_at	0.00246454	71843	R3hcc1	-1.24798
1434465_x_at	0.00739014	22359	Vldlr	-1.28869
1451508_at	0.0235391	214048	Larp1b	-1.317
1434705_at	0.0182648	13017	Ctbp2	-1.28477
1418119_at	0.00124701	60365	Rbm8a	-1.28644
1435011_x_at	0.0234674	58810	Akr1a4	-1.29242
1435416_x_at	0.0384757	14755	Pigq	-1.2947
1423522_at	0.0044337	108176 /// 18150	Npm3 /// Npm3-ps1	-1.31136
1424572_a_at	0.0256283	26914	H2afy	-1.307
1449927_at	1.02517e-05	20199	S100a5	-1.28528
1436906_at	0.00885845	68718	Rnf166	-1.27868
1418574_a_at	0.0295283	20422	Shfm1	-1.28029
1416277_a_at	0.0100215	56040	Rplp1	-1.2837
1423722_at	0.025855	75909	Tmem49	-1.25178
1452449_at	0.0227704	219150	Hmbox1	-1.31832
1455389_s_at	0.000454174	108745	2310051F07Rik	-1.29676
1455800_x_at	0.0173186	68653	Samm50	-1.30887
1432986_at	0.0448936	71337	5430402M21Rik	-1.31297
1423535_at	0.018187	94186	Strn3	-1.29604
1417720_at	0.0462791	20022	Polr2j	-1.30378
1430780_a_at	0.00729379	29858	Pmm1	-1.3342
1415785_a_at	0.004607	12469	Cct8	-1.29965
1422884_at	0.00450242	67332	Snrpd3	-1.30054
1416984_at	0.0341974	68565	Mrps18a	-1.32188
1448993_at	1.09903e-05	67841	Atg3	-1.30392
1437924_at	0.0327468	20658	Son	-1.28522
1417931_at	0.00122669	17423	Ndst2	-1.29168
1451124_at	0.0373819	20655	Sod1	-1.31249
1417608_a_at	0.0359892	22121	Rpl13a	-1.2926
1417192_at	0.0472454	28185	Tomm70a	-1.30911
1424264_at	0.0407015	69792	Med6	-1.31096
1420688_a_at	0.0142289	20392	Sgce	-1.2906
1430021_a_at	0.017307	56459	Sae1	-1.31426
1460432_a_at	0.0102295	16341	Eif3e	-1.30451
1454754_a_at	0.0416264	227290	Aamp	-1.33666
1442145_at	0.0314687	224088	Atp13a3	-1.30678
1416642_a_at	0.0352978	22070	Tpt1	-1.34039
1423758_at	0.00518562	23881	G3bp2	-1.3117
1455168_a_at	0.00395078	14694	Gnb2l1	-1.32969
1415701_x_at	0.0078996	65019	Rpl23	-1.29485
1452680_at	0.0119995	107686	Snrpd2	-1.31728
1423723_s_at	0.0124861	230908	Tardbp	-1.2861
1426390_a_at	0.0421545	11840	Arf1	-1.3085
1423449_a_at	0.00260913	60595	Actn4	-1.31046
1423960_at	0.0339759	14792	Lpcat3	-1.31037
1460699_at	0.0416264	57294	Rps27	-1.29997
1460730_at	0.016847	209354	Eif2b1	-1.32269
1438999_a_at	0.00217462	54446	Nfat5	-1.31223
1449255_a_at	0.0109873	66480	Rpl15	-1.31821
1427125_s_at	0.040874	230654	Lrrc41	-1.31866
1416217_a_at	0.0107444	19981	Rpl37a	-1.31552
1455994_x_at	0.0133783	54325	Elovl1	-1.37447
1419522_at	0.0144512	67187	Zmynd19	-1.30484
1448383_at	0.0054479	17387	Mmp14	-1.2749
1422581_at	0.0469575	56469	Pias1	-1.2874
1416633_a_at	0.0158686	68250	Fam96a	-1.32039
1415891_at	0.0389569	56451	Suclg1	-1.29154
1417864_at	0.00143156	18655	Pgk1	-1.33773
1436884_x_at	0.00129083	14030	Ewsr1	-1.31188
1436760_a_at	0.00344193	20116	Rps8	-1.32686
1425439_a_at	0.0477486	71699	Slc41a3	-1.32085
1418966_a_at	0.035915	66686	Dcbld1	-1.29952
1453849_s_at	0.00180171	15384	Hnrnpab	-1.31323
1417762_a_at	0.0215005	26961	Rpl8	-1.32198
1425462_at	0.00264262	103583	Fbxw11	-1.33156
1435103_x_at	0.00209728	23874	Farsb	-1.34257
1460742_at	0.0130218	208624	Alg3	-1.33553
1435593_x_at	0.00128366	20115	Rps7	-1.35999
1440572_at	0.00270037	68082	Dusp19	-1.33486
1427928_s_at	0.00681377	228812	Pigu	-1.31061
1416979_at	0.0173351	66537	Pomp	-1.34314
1423451_at	0.0140325	53328	Pgrmc1	-1.41078
1428596_at	0.048442	76795	Tbc1d9b	-1.353
1420981_a_at	0.0389992	16911	Lmo4	-1.30918
1426440_at	0.0430948	66375	Dhrs7	-1.37454
1424269_a_at	0.00856829	17904 /// 433297 /// 667952	Gm5526 /// Gm8894 /// Myl6	-1.34615
1424635_at	0.0498746	13627	Eef1a1	-1.35124
1452147_at	0.0272228	218811	Sec24c	-1.32685
1451956_a_at	0.0284121	18391	Sigmar1	-1.459
1417056_at	0.0313604	19186	Psme1	-1.34864
1450992_a_at	0.00046577	17268	Meis1	-1.39819
1448739_x_at	0.0249582	20084	Rps18	-1.31307
1417962_s_at	0.0472789	14600	Ghr	-1.35964
1430124_x_at	0.0255352	58810	Akr1a4	-1.34575
1452740_at	0.00520663	77579	Myh10	-1.35167
1452051_at	0.000220092	74117	Actr3	-1.3297
1448157_s_at	0.0045853	110954	Rpl10	-1.32593
1416420_a_at	0.0165172	20005	Rpl9	-1.3655
1460175_at	0.00346565	66475	Rps23	-1.34674
1454023_a_at	0.0198469	74241	Chpf	-1.29368
1416099_at	0.0117215	19942	Rpl27	-1.34353
1416061_at	0.0439474	66687	Tbc1d15	-1.33896
1437683_x_at	0.0037342	378702	Serf2	-1.35457
1422241_a_at	0.0267984	54405	Ndufa1	-1.34953
1426679_at	0.0139131	68036	Zfp706	-1.34869
1449258_at	0.0089029	28081	D11Wsu99e	-1.35379
1416762_at	0.0182188	20194	S100a10	-1.32049
1421849_at	0.0277055	20843	Stag2	-1.36576
1419705_at	0.00885845	56078	Car5b	-1.33622
1416506_at	0.0254138	26443	Psma6	-1.34106
1417220_at	0.0079661	14085	Fah	-1.33729
1415880_a_at	0.00747772	16783	Lamp1	-1.35392
1416197_at	0.00621461	20630	Snrpc	-1.31395
1416260_a_at	0.0158368	56440	Snx1	-1.36969
1416684_at	0.00270163	14113	Fbl	-1.36755
1424111_at	0.00461589	16004	Igf2r	-1.32568
1435151_a_at	0.000247098	27050	Rps3	-1.35576
1418814_s_at	0.0387345	66414	Ndufa12	-1.30172
1417364_at	0.0041701	67160	Eef1g	-1.36447
1452170_at	0.0273582	100910	Chpf2	-1.28456
1425665_a_at	0.00574319	100101806 /// 24067 /// 665155	Srp54a /// Srp54b /// Srp54c	-1.37315
1427527_a_at	0.0277386	19227	Pthlh	-1.44653
1416914_s_at	0.0139678	17826 /// 56390	Mtvr2 /// Sssca1	-1.32216
1416485_at	0.0404542	53600	Timm23	-1.36909
1448185_at	0.0141048	64209	Herpud1	-1.35782
1423126_at	0.00951428	11933	Atp1b3	-1.39691
1433883_at	0.014676	326618	Tpm4	-1.36468
1417705_at	0.0369312	107260	Otub1	-1.34702
1420380_at	0.0407161	20296	Ccl2	-1.41296
1415692_s_at	0.0149174	12330	Canx	-1.39866
1416256_a_at	0.0497757	22154	Tubb5	-1.36957
1450062_a_at	0.0316114	94275	Maged1	-1.35094
1432057_a_at	0.0276036	70779	Prdm5	-1.34935
1422613_a_at	0.00560822	27176	Rpl7a	-1.37307
1452850_s_at	0.00150119	52592	Brms1l	-1.38532
1425964_x_at	0.0101201	15507	Hspb1	-1.35981
1448702_at	0.0395222	66191	Ier3ip1	-1.38604
1429090_at	0.0257469	110175	Ggct	-1.3954
1450623_at	0.0422352	14693	Gnb2	-1.38334
1456733_x_at	0.00647424	12406	Serpinh1	-1.30306
1416339_a_at	0.0130218	19089	Prkcsh	-1.3306
1416234_at	0.0210519	98238	Lrrc59	-1.37419
1460680_a_at	0.00669004	100044627 /// 65019	LOC100044627 /// Rpl23	-1.38025
1415690_at	0.0299798	94064	Mrpl27	-1.37312
1450061_at	0.0469575	13803	Enc1	-1.39264
1435349_at	0.031299	18187	Nrp2	-1.35324
1423040_at	0.0185683	66882	Bzw1	-1.37927
1448646_at	0.0102334	57750	Wdr12	-1.37117
1452422_a_at	0.0119995	20639	Snrpb2	-1.37135
1451981_at	0.0406684	110012	Gm16517	-1.42654
1434694_at	0.0250369	241296	Lrrc8a	-1.38367
1416478_a_at	0.0259541	17448	Mdh2	-1.40774
1448158_at	0.0223492	20969	Sdc1	-1.39425
1452925_a_at	0.0271879	69104	March5	-1.42218
1424196_at	0.0313469	230584	Yipf1	-1.44145
1450149_a_at	0.000612056	19047	Ppp1cc	-1.38853
1448492_a_at	0.0114295	66997	Psmd12	-1.38516
1429775_a_at	0.0341054	664862 /// 83924	Gpr137b /// Gpr137b-ps	-1.42107
1418067_at	0.0202511	12632	Cfl2	-1.4118
1426710_at	0.00825832	12315	Calm3	-1.42283
1452288_at	0.00512834	233315	Mtmr10	-1.3961
1435824_at	0.0438278	22632	Yy1	-1.38129
1417681_at	0.0479511	68219	Nudt21	-1.41289
1421260_a_at	0.00743785	20810	Srm	-1.37796
1455236_x_at	0.00109645	100503839 /// 378702	LOC100503839 /// Serf2	-1.40295
1455662_x_at	0.00109645	20068	Rps17	-1.39146
1417499_at	0.0224866	30059	Timm10	-1.39075
1428308_at	0.0176043	68559	Pdrg1	-1.44179
1415980_at	0.000326538	67942	Atp5g2	-1.39935
1431765_a_at	0.021102	100043752 /// 16898 /// 546164 /// 620248 /// 666668	Gm5921 /// Gm6139 /// Gm8225 /// Rps2 /// Rps2-ps6	-1.38366
1415787_at	0.0377448	14376	Ganab	-1.36912
1420845_at	0.0140846	118451	Mrps2	-1.41711
1421813_a_at	0.0329648	19156	Psap	-1.40133
1416093_a_at	0.0053501	66448	Mrpl20	-1.39898
1435677_at	0.0180244	215494	C85492	-1.41395
1420628_at	0.0176915			-1.42138
1450089_a_at	0.0211673	20818	Srprb	-1.51631
1429534_a_at	0.0157194	76614	Immt	-1.45827
1430574_at	0.0035896	72391	Cdkn3	-1.38294
1434681_at	0.0140846	353170	Txlng	-1.3547
1424372_at	0.0225283	75398	Mrpl32	-1.41098
1426626_at	0.0113437	68705	Gtf2f2	-1.4128
1451170_s_at	0.0361519	211548	Nomo1	-1.3983
1416749_at	0.00185252	56213	Htra1	-1.38548
1427233_at	0.00221526	110796	Tshz1	-1.42196
1435897_at	0.00702542	19951	Rpl32	-1.41154
1417353_x_at	0.00353862	68981	Snrpa1	-1.4148
1427762_x_at	0.0422352	319188	Hist1h2bp	-1.36557
1430127_a_at	0.0308781	12444	Ccnd2	-1.41185
1448323_a_at	0.012099	12111	Bgn	-1.39604
1448198_a_at	0.0197504	67264	Ndufb8	-1.40434
1451753_at	0.00796335	18845	Plxna2	-1.37274
1416067_at	0.0496001	15982	Ifrd1	-1.45979
1419456_at	0.00246454	67880	Dcxr	-1.39401
1416840_at	0.0393195	68041	Mid1ip1	-1.37337
1415990_at	0.0100555	22334	Vdac2	-1.40334
1434310_at	0.0273019	12168	Bmpr2	-1.43145
1423642_at	0.00197372	227613	Tubb2c	-1.45695
1416466_at	0.00178908	30960	Vapa	-1.44537
1424212_at	0.00889885	68118	9430023L20Rik	-1.40474
1434778_at	0.0429326	218914	Wapal	-1.37299
1422414_a_at	0.0281692	12314	Calm2	-1.44941
1417189_at	0.001506	19188	Psme2	-1.42363
1422488_at	0.0306586	56488	Nxt1	-1.42974
1434968_a_at	0.0154592	74117	Actr3	-1.43698
1434799_x_at	0.0362898	11674	Aldoa	-1.41965
1452919_a_at	0.0101241	67078	Pgp	-1.4265
1422715_s_at	0.0438694	11431	Acp1	-1.47564
1417326_a_at	0.00152063	66156	Anapc11	-1.42174
1428631_a_at	0.00215927	67003	Uqcrc2	-1.42113
1455655_a_at	0.0211469	230908	Tardbp	-1.38005
1427464_s_at	0.0151437	14828	Hspa5	-1.48488
1420450_at	0.0369341	17384	Mmp10	-1.42412
1448609_at	0.00445562	22117	Tst	-1.41587
1451000_at	0.0140856	66271	Tmem126a	-1.41339
1433875_at	0.00503239	230648	4732418C07Rik	-1.44634
1417712_at	0.00372047	67204	Eif2s2	-1.43499
1416028_a_at	0.0403451	15374	Hn1	-1.44397
1417294_at	0.000820352	110198	Akr7a5	-1.46105
1416163_at	0.043462	26891	Cops4	-1.47114
1437211_x_at	0.000891347	68801	Elovl5	-1.389
1451311_a_at	0.0205982	72674	Adipor1	-1.44146
1436038_a_at	0.00523419	56176	Pigp	-1.52652
1451448_a_at	0.0460081	74319	1110005A03Rik	-1.4384
1422541_at	0.00175278	19274	Ptprm	-1.4022
1417004_at	0.0483177	22088	Tsg101	-1.44805
1456588_x_at	0.00555673	12859	Cox5b	-1.43642
1435738_x_at	0.0176653	100503839 /// 378702	LOC100503839 /// Serf2	-1.45658
1451587_a_at	0.0327429	226591	Tiprl	-1.4494
1417573_at	0.0329648	109129	Mmadhc	-1.45058
1424112_at	0.0192919	16004	Igf2r	-1.42206
1449243_a_at	0.000617133	20085	Rps19	-1.43182
1419544_at	0.0155975	66335	Atp6v1c1	-1.44386
1416414_at	0.0241678	100952	Emilin1	-1.41776
1460288_a_at	0.0383547	56420	Ppp4c	-1.46164
1451337_at	0.0102769	228769	Psmf1	-1.46102
1423042_at	0.00193729	13205	Ddx3x	-1.46635
1430274_a_at	0.014676	76205	Stard3nl	-1.49468
1449333_at	0.037068	67465	Sf3a1	-1.47778
1416819_at	0.0186742	12539	Cdc37	-1.42629
1450963_at	0.0404351	98758	Hnrnpf	-1.46186
1428288_at	0.0382301	16601	Klf9	-1.47746
1426499_at	0.0182927	227700	Sh3glb2	-1.40127
1417219_s_at	0.00372047	19240	Tmsb10	-1.46258
1454661_at	0.000769689	228033	Atp5g3	-1.456
1415713_a_at	0.0294942	27225	Ddx24	-1.5393
1437428_x_at	0.00425738	217715	Eif2b2	-1.45246
1417606_a_at	0.0167299	12317	Calr	-1.42517
1451205_at	0.00509454	19172	Psmb4	-1.46274
1423684_at	0.0461106	15387	Hnrnpk	-1.45481
1448268_at	0.0251563	67511	Tmed9	-1.41782
1423787_at	0.0119073	234865	Nup133	-1.4075
1416651_at	0.0439474	29805	Znhit2-ps	-1.43551
1417730_at	0.000360086	14042	Ext1	-1.44239
1451470_s_at	0.00591296	276770	Eif5a	-1.46334
1416026_a_at	0.0162722	269261	Rpl12	-1.45879
1440253_at	0.033212	69077	Psmd11	-1.44674
1428263_a_at	0.0195743	67673	Tceb2	-1.45872
1417052_at	0.00939333	26446	Psmb3	-1.45694
1415817_s_at	0.0452846	12468	Cct7	-1.45489
1438650_x_at	0.0428783	14609	Gja1	-1.42429
1416471_at	0.00283632	99712	Cept1	-1.38831
1451071_a_at	0.0054479	11928	Atp1a1	-1.39132
1429556_at	0.00221526	21676	Tead1	-1.44992
1427844_a_at	0.017558	12608	Cebpb	-1.46604
1425810_a_at	0.0130218	13007	Csrp1	-1.4908
1448330_at	0.0307299	14862	Gstm1	-1.45385
1421985_a_at	0.0178607	26987	Eif4e2	-1.49128
1417366_s_at	0.00935074	12313	Calm1	-1.47218
1448346_at	0.000939922	12631	Cfl1	-1.4525
1428495_at	0.00170781	75593	2410003K15Rik	-1.47215
1416772_at	0.0130093	12896	Cpt2	-1.47717
1420829_a_at	0.00581656	100503129 /// 22630	LOC100503129 /// Ywhaq	-1.48191
1421955_a_at	0.0162105	17999	Nedd4	-1.47426
1426393_a_at	0.0262967	20318	Sdf4	-1.46492
1422742_at	0.0187362	110521	Hivep1	-1.47828
1422852_at	0.0442529	56506	Cib2	-1.45397
1417947_at	0.00709876	18538	Pcna	-1.51626
1451828_a_at	0.0227704	50790	Acsl4	-1.4452
1438554_x_at	0.0137214	22384	Eif4h	-1.48946
1437992_x_at	0.0118596	14609	Gja1	-1.47088
1448372_a_at	0.0225283	56530	Cnpy2	-1.47681
1434665_at	0.00777958	11593	Aga	-1.47946
1415769_at	0.0026487	16396	Itch	-1.5112
1416241_at	0.0390066	110379	Sec13	-1.56133
1417316_at	0.00291168	66834	Acot13	-1.48929
1449194_at	0.000302539	64658	Mrps25	-1.49398
1422572_at	0.022524	56212	Rhog	-1.51792
1451005_at	0.00840203	22218	Sumo1	-1.47697
1423842_a_at	0.000784284	67588	Rnf41	-1.48062
1426370_at	0.0286783	67420	Far1	-1.45774
1423099_a_at	0.0276036	56335	Mettl3	-1.44444
1423734_at	0.0054479	19353	Rac1	-1.50875
1436874_x_at	0.0432837	11740	Slc25a5	-1.5064
1416683_at	0.0328609	140570	Plxnb2	-1.4225
1460401_at	0.00282876	66967	Edem3	-1.45893
1452415_at	0.00870202	109711	Actn1	-1.49124
1417395_at	2.38405e-05	16600	Klf4	-1.49838
1448142_x_at	0.00835587	68052	Rps13	-1.51387
1454626_at	0.00931968	67300	Cltc	-1.49952
1415727_at	0.0144185	246703	Apoa1bp	-1.53156
1450372_a_at	0.00274927	19899	Rpl18	-1.50199
1437044_a_at	0.000792448	14466	Gba	-1.45316
1429475_at	0.0497994	72828	Ubash3b	-1.43731
1451714_a_at	0.0146579	26397	Map2k3	-1.49502
1451035_a_at	0.0373987	58810	Akr1a4	-1.47078
1453729_a_at	0.0138686	100502825 /// 67281	LOC100502825 /// Rpl37	-1.5086
1422547_at	0.00503239	19385	Ranbp1	-1.49403
1433770_at	0.0182648	12934	Dpysl2	-1.48182
1448430_a_at	0.0175008	17938	Naca	-1.48919
1454980_at	0.0299472			-1.53926
1460678_at	0.0409349	69554	Klhdc2	-1.52003
1418005_at	0.00432074	67680	Sdhb	-1.51552
1429104_at	0.0215409	67803	Limd2	-1.52826
1450957_a_at	0.00574319	18412	Sqstm1	-1.49294
1423117_at	0.0407161	80912	Pum1	-1.51769
1415876_a_at	0.000156305	27370	Rps26	-1.51474
1450386_at	0.0182693	16648	Kpna3	-1.55527
1452237_at	0.00145647	15463	Agfg1	-1.52105
1419441_at	0.0123956	11837	Rplp0	-1.49549
1450422_a_at	0.0127966	72050	Kdelc1	-1.50989
1460314_s_at	0.037403	15077 /// 260423 /// 319148 /// 319149 /// 319150 /// 319151 /// 319152 /// 319153 /// 319154 /// 360198 /// 97114 /// 97908	Hist1h3a /// Hist1h3b /// Hist1h3c /// Hist1h3d /// Hist1h3e /// Hist1h3f /// Hist1h3g /// Hist1h3h /// Hist1h3i /// Hist2h3b /// Hist2h3c1 /// Hist2h3c2-ps	-1.5029
1448682_at	0.0215451	56455	Dynll1	-1.50884
1415714_a_at	0.025855	66618	Snrnp27	-1.4993
1450358_at	0.00132815	80981	Arl4d	-1.53384
1417018_at	0.000826871	58859	Efemp2	-1.51754
1427021_s_at	0.0237346	14319	Fth1	-1.55711
1422797_at	0.00431019	83409	Robld3	-1.52681
1423254_x_at	0.00112518	67941	Rps27l	-1.53708
1436722_a_at	0.00544522	11461	Actb	-1.54601
1416554_at	0.0149852	54132	Pdlim1	-1.57663
1422549_at	0.0117308	56327	Arl2	-1.543
1422712_a_at	0.0299495	22196	Ube2i	-1.5634
1422450_at	0.0490024	12388	Ctnnd1	-1.59246
1450655_at	0.020559	19211	Pten	-1.46374
1425143_a_at	0.025197	227197	Ndufs1	-1.50253
1417059_at	0.00425738	66059	Krtcap2	-1.49834
1420653_at	0.00291168	21803	Tgfb1	-1.48687
1425036_a_at	0.0425654	233833	Tnrc6a	-1.53216
1421462_a_at	0.00137982	56401	Lepre1	-1.4354
1455588_at	0.0230881	380840	Lyrm4	-1.57125
1419194_s_at	0.0336376	63986	Gmfg	-1.52445
1437859_x_at	0.00161363	276770	Eif5a	-1.53579
1448879_at	0.0390601	22195	Ube2l3	-1.48957
1420811_a_at	0.00591296	12387	Ctnnb1	-1.53955
1460287_at	0.0357722	21858	Timp2	-1.53207
1453733_a_at	0.0114228	99650	4933434E20Rik	-1.5618
1434951_at	0.0265443	74125	Armc8	-1.4519
1426449_a_at	0.0214558	18744	Pja1	-1.56197
1415695_at	0.0182648	26440	Psma1	-1.56639
1416083_at	0.00637583	22682	Zfand5	-1.55058
1426469_a_at	0.0414819	21374	Tbp	-1.54536
1455812_x_at	0.00847918	246154	Vasn	-1.53714
1420196_s_at	0.0252962	100855	Tbc1d14	-1.52823
1416084_at	0.00386863	22682	Zfand5	-1.56228
1424164_at	0.0428224	28028	Mrpl50	-1.55284
1423382_a_at	0.0190856	98758	Hnrnpf	-1.55904
1448433_a_at	0.00957584	18542	Pcolce	-1.49072
1448222_x_at	0.00500519	12868	Cox8a	-1.56337
1450437_a_at	0.00544522	17967	Ncam1	-1.55178
1423801_a_at	0.00018156	11821	Aprt	-1.55087
1423772_x_at	0.0065363	11740	Slc25a5	-1.56789
1429514_at	0.00556682	67916	Ppap2b	-1.54551
1450644_at	0.0115544	12192	Zfp36l1	-1.54237
1416392_a_at	0.00258448	11984	Atp6v0c	-1.55894
1427927_at	0.0202511	100900	Hscb	-1.47921
1448769_at	0.0107344	110172	Slc35b1	-1.52608
1419289_a_at	0.0317178	20972	Syngr1	-1.50235
1416057_at	0.0241175	104130	Ndufb11	-1.53753
1452285_a_at	0.0221388	66085	Eif3f	-1.56761
1421982_a_at	0.0190373	67387	Unc50	-1.52269
1426256_at	0.012705	21854	Timm17a	-1.59011
1420828_s_at	0.000171406	100503129 /// 22630	LOC100503129 /// Ywhaq	-1.56781
1424681_a_at	0.00914879	26442	Psma5	-1.53739
1450953_at	0.0434751	26371	Ciao1	-1.65763
1416386_a_at	0.0171737	17113	M6pr	-1.53786
1416058_s_at	0.00476425	11949	Atp5c1	-1.58235
1426761_at	0.00113537	99982	Kdm1a	-1.57367
1415778_at	0.0121311	56397	Morf4l2	-1.58912
1432462_a_at	0.0231103	68975	Med27	-1.57589
1416842_at	0.0191654	14866	Gstm5	-1.59399
1428116_a_at	0.0140457	100040531 /// 100040563 /// 100040631 /// 100310872 /// 21648	Dynlt1a /// Dynlt1b /// Dynlt1c /// Dynlt1e /// Dynlt1f	-1.5776
1416461_at	0.0407161	100504494 /// 53872	Caprin1 /// LOC100504494	-1.44403
1418501_a_at	0.0243849	170719	Oxr1	-1.57719
1428075_at	0.00276263	100041273 /// 68194	Gm3244 /// Ndufb4	-1.57201
1418581_a_at	0.0123134	16886	Limk2	-1.54852
1422827_x_at	0.0103557	22232	Slc35a2	-1.57994
1419352_at	0.00460461	67669	l7Rn6	-1.58391
1450934_at	0.0306465	13682	Eif4a2	-1.57604
1427578_a_at	0.000891347	16418	Eif6	-1.57877
1420352_at	0.0143146	70835	Prss22	-1.61384
1416593_at	0.0357092	93692	Glrx	-1.52885
1451185_at	0.0225283	66125	Sf3b5	-1.58001
1450908_at	0.0149607	13684	Eif4e	-1.5685
1448277_at	0.0195635	18972	Pold2	-1.53005
1435395_s_at	0.00160326	57423	Atp5j2	-1.60291
1417576_a_at	0.0155377	68149	Otub2	-1.55492
1429763_at	0.0398465	98417	Cnih4	-1.63145
1438040_a_at	0.0113437	22027	Hsp90b1	-1.58345
1429476_s_at	0.0308781	56445	Dnaja2	-1.59365
1423187_at	0.0263794	93739	Gabarapl2	-1.61532
1419573_a_at	0.0388415	16852	Lgals1	-1.58031
1452896_at	0.00137693	14894	Gtl3	-1.59602
1421083_x_at	0.0113437	23825	Banf1	-1.62553
1420727_a_at	0.0182648	192289	Tmlhe	-1.62338
1455456_a_at	0.027729	66525	Timm50	-1.61014
1448286_at	0.000239784	15108	Hsd17b10	-1.60246
1418658_at	0.0389856	66302	Fam82b	-1.58358
1437741_at	0.0466878	216344	Rab21	-1.61864
1423111_at	0.00199669	11946	Atp5a1	-1.62163
1417259_a_at	0.0149669	12345	Capzb	-1.61203
1422576_at	0.00121915	54138	Atxn10	-1.62924
1434540_a_at	0.00141043	12757	Clta	-1.62975
1425340_a_at	0.0192278	19262	Ptpra	-1.56458
1455390_at	0.0357092	233065	Alkbh6	-1.57091
1433616_a_at	0.000210898	433771	2310028O11Rik	-1.61837
1426688_at	0.0265607	66945	Sdha	-1.54338
1422072_a_at	0.00179038	14867	Gstm6	-1.63553
1416939_at	0.00179477	67895	Ppa1	-1.58381
1448262_at	0.00279461	26445	Psmb2	-1.61779
1448309_at	0.00846722	55946	Ap3m1	-1.57936
1438945_x_at	0.0107344	14609	Gja1	-1.56939
1426553_at	0.0158975	74330	Dnajc14	-1.61076
1420679_a_at	0.00477374	66253	Aig1	-1.59673
1434801_x_at	0.00268707	11740	Slc25a5	-1.63692
1426929_at	0.0311279	108013	Celf4	-1.5575
1427504_s_at	0.00835505	20382	Srsf2	-1.63197
1435429_x_at	0.00296319	67941	Rps27l	-1.61982
1448127_at	0.0370037	20133	Rrm1	-1.643
1417055_at	0.0113106	66055	0610009D07Rik	-1.62586
1415882_at	0.0306409	66092	Ghitm	-1.58246
1426736_at	0.0192894	14852	Gspt1	-1.64306
1441231_at	0.00825832	100042016	Gm3626	-1.6026
1418023_at	0.000498451	74838	Naa15	-1.62551
1423676_at	0.00432283	71679	Atp5h	-1.6423
1418896_a_at	0.0047274	20014	Rpn2	-1.67005
1451532_s_at	0.0082449	70358	Steap1	-1.65535
1422483_a_at	0.00101275	13063	Cycs	-1.63085
1416902_a_at	0.0102016	12859	Cox5b	-1.69755
1423148_at	0.0200966	21402	Skp1a	-1.63307
1448166_a_at	0.00263819	19170	Psmb1	-1.63712
1460631_at	0.0256283	108155	Ogt	-1.6527
1421917_at	0.0254327	18595	Pdgfra	-1.62742
1415800_at	0.0370573	14609	Gja1	-1.6513
1423049_a_at	0.00158841	22003	Tpm1	-1.67118
1451312_at	0.0398239	75406	Ndufs7	-1.60988
1424382_at	0.00035519	52377	Rcn3	-1.57189
1424762_at	0.0110132	235312 /// 259172	C1qtnf5 /// Mfrp	-1.60562
1432360_a_at	0.0198159	70551	Tmtc4	-1.59855
1416344_at	0.00291786	16784	Lamp2	-1.63303
1416119_at	0.000395026	22166	Txn1	-1.62373
1423715_a_at	0.0081562	18002	Nedd8	-1.65061
1434888_a_at	0.0468425	17184	Matr3	-1.66261
1455480_s_at	0.00324864	66105	Ube2d3	-1.67651
1433576_at	0.0223741	232087	Mat2a	-1.66781
1433585_at	0.0032285	238799	Tnpo1	-1.63521
1448206_at	0.0010503	19166	Psma2	-1.68165
1448153_at	7.76795e-05	12858	Cox5a	-1.65373
1452646_at	0.0113106	68728	Trp53inp2	-1.70202
1450008_a_at	0.0363124	12387	Ctnnb1	-1.70648
1416733_at	0.0196939	27418	Mkln1	-1.67279
1452519_a_at	0.020155	22695	Zfp36	-1.59882
1421823_a_at	0.00297604	19053	Ppp2cb	-1.68942
1452184_at	0.0123134	66218	Ndufb9	-1.66698
1425018_at	0.00667396	68995	Mcts1	-1.62206
1426510_at	0.0018981	109232	Sccpdh	-1.67525
1450632_at	0.0206565	11848	Rhoa	-1.79076
1418124_at	0.00414025	68032	Tmem85	-1.67076
1455868_a_at	0.0250369	74237	Tubgcp2	-1.66357
1423972_at	0.000683194	110842	Etfa	-1.64999
1416220_at	0.0326026	69019	Spcs1	-1.63551
1452247_at	0.0291358	14359	Fxr1	-1.62774
1435519_at	0.0418938	215449	Rap1b	-1.68616
1437161_x_at	0.0081203	19663	Rbpms	-1.65849
1450925_a_at	0.000419207	67941	Rps27l	-1.67714
1429259_a_at	0.0188605	544717 /// 66263	1190007I07Rik /// 1810014B01Rik	-1.68758
1449643_s_at	0.00187399	218490	Btf3	-1.68825
1416020_a_at	0.016345	11951	Atp5g1	-1.68159
1419653_a_at	0.00170576	13207	Ddx5	-1.703
1416941_s_at	0.00131834	22384	Eif4h	-1.68086
1455364_a_at	0.00185252	20115	Rps7	-1.67144
1416235_at	0.0461656	98238	Lrrc59	-1.66123
1421081_a_at	0.0159471	23825	Banf1	-1.70587
1416000_a_at	0.0297766	18477	Prdx1	-1.669
1448908_at	0.00149327	67916	Ppap2b	-1.60217
1418506_a_at	0.00338657	21672	Prdx2	-1.72268
1421082_s_at	0.00681377	23825	Banf1	-1.72934
1416728_at	0.0114217	13001	Csnk2b	-1.67612
1452674_a_at	0.00587058	73830	Eif3k	-1.68583
1420621_a_at	0.00840112	11820	App	-1.66753
1423720_a_at	0.0314719	20224	Sar1a	-1.69917
1454716_x_at	0.0159982	12859	Cox5b	-1.70995
1448894_at	0.0308781	14187	Akr1b8	-1.73872
1434392_at	0.0113437	17847	Usp34	-1.72477
1453307_a_at	0.00823593	59008	Anapc5	-1.63935
1426586_at	0.0395035	67863	Slc25a11	-1.70945
1428757_at	0.0155975	67618	Aasdhppt	-1.59839
1418171_at	0.0173922	66684	Tceal8	-1.65702
1424185_a_at	0.0315639	21761	Morf4l1	-1.72962
1451386_at	0.0414722	233016	Blvrb	-1.65533
1437119_at	0.0108835	78943	Ern1	-1.68495
1452168_x_at	0.00102322	14852	Gspt1	-1.72365
1426402_at	0.0242652	56403	Syncrip	-1.73582
1420920_a_at	0.00101275	11840	Arf1	-1.68901
1420953_at	0.0299798	11518	Add1	-1.6947
1420472_at	0.0114217	14489	Mtpn	-1.70856
1415901_at	0.000208032	26433	Plod3	-1.62898
1433528_at	0.00825832	235459	Gtf2a2	-1.7218
1450446_a_at	0.0240828	12703	Socs1	-1.73031
1427773_a_at	0.00150491	14470	Rabac1	-1.81005
1427885_at	0.0352978	69745	Pold4	-1.76736
1422764_at	0.012319	13589	Mapre1	-1.74805
1431507_a_at	0.0322132	24071 /// 66272	Cox16 /// Synj2bp	-1.66614
1426416_a_at	0.0159982	67864	Yipf4	-1.71842
1454974_at	0.00669894	18208	Ntn1	-1.683
1424018_at	0.00515201	15254	Hint1	-1.74852
1451674_at	0.00959309	57138	Slc12a5	-1.69845
1448527_at	0.00431147	56426	Pdcd10	-1.7301
1420499_at	0.00860274	14528	Gch1	-1.75068
1451278_a_at	0.00161478	66617	Mettl11a	-1.73723
1418198_a_at	0.0188434	74140	Tm9sf1	-1.77512
1428823_at	0.0194453	69692	Hddc2	-1.72533
1416036_at	0.0369312	14225	Fkbp1a	-1.76987
1455228_at	0.0162105	107823	Whsc1	-1.74492
1431665_a_at	0.0439058	30057	Timm8b	-1.77948
1450021_at	0.00239922	54609	Ubqln2	-1.7621
1454610_at	0.0151437	235072	Sept7	-1.74031
1421991_a_at	0.0107284	16010	Igfbp4	-1.72532
1416565_at	0.00344193	110323	Cox6b1	-1.76242
1449574_a_at	0.000162417	12540	Cdc42	-1.76574
1417083_at	0.0089589	66212	Sec61b	-1.8097
1418274_at	0.00155464	100043462 /// 68051	Nutf2 /// Nutf2-ps1	-1.74029
1423985_at	0.0212072	14707	Gng5	-1.73037
1420623_x_at	0.000233434	15481	Hspa8	-1.71027
1416938_at	0.00221526	66121	Chchd1	-1.71032
1417238_at	0.00587058	14030	Ewsr1	-1.67763
1423031_at	0.0050148	59003	Maea	-1.81939
1456587_x_at	3.49656e-05	72046	Urgcp	-1.76197
1448203_at	0.00496122	100042348 /// 27425	Atp5l /// Gm10221	-1.7676
1429777_at	0.0273304	23950	Dnajb6	-1.72377
1428383_a_at	0.00159832	268721	2310021P13Rik	-1.71035
1451366_at	0.018048	26893	Cops6	-1.75924
1433806_x_at	0.0178205	12317	Calr	-1.75532
1421267_a_at	0.0228198	17684	Cited2	-1.73343
1431056_a_at	0.0264956	16956	Lpl	-1.81382
1460685_at	0.024756	21855	Timm17b	-1.76736
1416038_at	0.00460249	56463	Snd1	-1.67715
1422432_at	0.0377448	13167	Dbi	-1.81741
1422463_a_at	0.00623149	94062	Mrpl3	-1.79703
1417870_x_at	0.00444457	64138	Ctsz	-1.8366
1460186_at	3.71092e-05	107358	Tm9sf3	-1.81399
1451178_at	0.00392932	243510 /// 68499	Ccdc142 /// Mrpl53	-1.77051
1427903_at	0.0105291	75454	Phpt1	-1.81097
1423648_at	0.00170781	71853	Pdia6	-1.80904
1433575_at	0.0118374	20677	Sox4	-1.81639
1424650_at	0.00235238	72599	Pdia5	-1.73648
1416970_a_at	0.0220646	12866	Cox7a2	-1.7964
1426394_at	0.0312262	78655	Eif3j	-1.75478
1415912_a_at	0.0011369	68052	Rps13	-1.82614
1416615_at	0.00177242	53895	Clpp	-1.78278
1422537_a_at	0.000657743	15902	Id2	-1.79046
1423263_at	0.000416202	15078	H3f3a	-1.82517
1428465_at	0.00800925	69804	Tmem147	-1.81415
1424991_s_at	0.0121246	22171 /// 22172	Tyms /// Tyms-ps	-1.79282
1449575_a_at	0.00279425	14870	Gstp1	-1.8224
1427250_at	0.000737023	11938	Atp2a2	-1.79288
1419149_at	0.00905489	18787	Serpine1	-1.80916
1426667_a_at	0.047143	77053	Sun1	-1.66062
1451076_s_at	0.00819118	98221	Eif3m	-1.79544
1450010_at	0.0117234	56348	Hsd17b12	-1.7888
1423584_at	0.000494132	29817	Igfbp7	-1.81662
1426721_s_at	0.0175168	99929	Tiparp	-1.8052
1421840_at	0.00364774	11303	Abca1	-1.75264
1417462_at	0.0228262	12331	Cap1	-1.78971
1416493_at	0.000243057	13200	Ddost	-1.81258
1431085_a_at	0.000617133	18537	Pcmt1	-1.95368
1438769_a_at	0.024623	77862	Thyn1	-1.809
1436416_x_at	0.0263748	14356	Fxc1	-1.82366
1451135_at	0.00162455	229906	Gtf2b	-1.84548
1416326_at	0.00663463	12925	Crip1	-1.83272
1452246_at	0.0032285	20409	Ostf1	-1.82477
1423993_at	0.00101275	66144	Atp6v1f	-1.82455
1415674_a_at	0.000476308	60409	Trappc4	-1.85908
1423872_a_at	0.00206028	13138	Dag1	-1.82232
1423247_at	0.0322697	76299	Erp44	-1.80067
1435078_at	0.015823	77097	Tanc2	-1.83748
1425550_a_at	0.00834328	19084	Prkar1a	-1.89081
1416004_at	0.00415879	22629	Ywhah	-1.88215
1451493_at	0.00748072	65113	Ndfip1	-1.8348
1416829_at	0.0142727	11947	Atp5b	-1.83972
1459985_at	0.00358098	66317	Wdr61	-1.86207
1428068_at	0.00630143	68653	Samm50	-1.84096
1421491_a_at	0.00335334	75909	Tmem49	-1.80332
1452253_at	0.000916893	50766	Crim1	-1.77424
1423625_a_at	0.0496313	67713	Dnajc19	-1.86604
1425526_a_at	0.00900587	18933	Prrx1	-1.85298
1426300_at	0.0173816	11658	Alcam	-1.76468
1430980_a_at	0.00308091	13681	Eif4a1	-1.83211
1456530_x_at	0.0278347	54325	Elovl1	-1.89126
1452207_at	0.0324428	17684	Cited2	-1.87887
1453554_a_at	0.00825832	74320	Wdr33	-1.87354
1417409_at	0.0011546	16476	Jun	-1.91023
1436982_at	0.000862352	213988	Tnrc6b	-1.90286
1422845_at	0.00134625	12330	Canx	-1.82242
1416630_at	0.0054063	15903	Id3	-1.89427
1423840_at	0.016909	52469	Ccdc56	-1.93805
1450968_at	0.0128525	66694	Uqcrfs1	-1.88928
1452182_at	0.000348829	108148	Galnt2	-1.89208
1426083_a_at	0.0026487	12226	Btg1	-1.91828
1417825_at	0.00507051	13885	Esd	-1.95088
1424160_at	0.0141672	66248	Alg5	-1.89078
1430332_a_at	0.0306409	110006	Gusb	-1.98595
1418102_at	0.00396756	15205	Hes1	-1.92392
1449256_a_at	0.000228722	53869	Rab11a	-1.96998
1423316_at	0.0278584	67846	Tmem39a	-1.96655
1425676_a_at	0.000263427	54325	Elovl1	-1.97937
1426266_s_at	0.0458303	67106	Zbtb8os	-1.90557
1460235_at	0.0142832	12492	Scarb2	-2.0334
1449267_at	0.0263794	68038	Chid1	-1.90459
1416789_at	0.00206028	15929	Idh3g	-1.93969
1450878_at	0.00328284	109552	Sri	-1.9856
1426162_a_at	0.0496539	19989	Rpl7	-2.12873
1423653_at	0.00860274	11928	Atp1a1	-1.93989
1416138_at	0.00627835	11750	Anxa7	-2.06687
1420814_at	0.000791604	14569	Gdi2	-1.99079
1423941_at	0.000932555	12325	Camk2g	-2.00845
1416605_at	0.0152372	52530	Nhp2	-2.09098
1417267_s_at	8.64674e-05	66120	Fkbp11	-1.93726
1449403_at	0.0395222	18585	Pde9a	-1.94758
1433537_at	0.0076719	22589	Atrx	-2.02578
1453367_a_at	0.0311424	76192	Abhd12	-2.07837
1450150_a_at	0.00270354	270106	Rpl13	-2.07385
1416240_at	0.02883	19177	Psmb7	-1.92743
1416769_s_at	0.0162722	114143	Atp6v0b	-1.94738
1419041_at	0.00623885	71927	Itfg1	-2.03136
1416167_at	0.00565099	53381	Prdx4	-2.09167
1452734_at	0.00717518	100037283 /// 68195	Rnaset2a /// Rnaset2b	-2.05815
1460549_a_at	0.0440141	52563	Cdc23	-1.9978
1433634_at	0.013727	270110	Irf2bp2	-2.10122
1433478_at	0.011229	381038	Parl	-1.99414
1427557_at	0.00598437	223774	Alg12	-2.06831
1448605_at	0.0018981	11853	Rhoc	-2.08826
1424186_at	0.008504	67896	Ccdc80	-2.0074
1451978_at	0.0113437	16949	Loxl1	-2.06235
1415928_a_at	0.0249439	67443	Map1lc3b	-2.10444
1459897_a_at	0.0151437	282619	Sbsn	-2.07177
1452346_at	0.00581656	108902	B3gnt1	-2.06694
1418210_at	0.0148479	18645	Pfn2	-2.10643
1423053_at	0.00983012	11843	Arf4	-2.14584
1417533_a_at	0.00289606	16419	Itgb5	-2.03383
1421811_at	6.65001e-06	21825	Thbs1	-2.08879
1417916_a_at	0.00132815	14356	Fxc1	-2.1069
1428112_at	0.012099	74840	Manf	-2.08072
1428254_at	0.0395222	19291	Purb	-2.10241
1428406_s_at	0.00862939	353502	Hcfc1r1	-2.11233
1423942_a_at	0.0294601	12325	Camk2g	-2.07343
1424355_a_at	0.0026487	20467	Sin3b	-2.15616
1418528_a_at	0.0256067	13135	Dad1	-2.12018
1426918_at	0.00669004	16412	Itgb1	-2.30198
1417771_a_at	0.012255	67089	Psmc6	-2.18414
1448322_a_at	0.0352372	12857	Cox4i1	-2.33896
1448918_at	0.00903961	108116	Slco3a1	-2.08453
1451169_at	0.00046577	211548	Nomo1	-2.08751
1427442_a_at	0.00141823	11820	App	-2.20988
1417344_at	0.0210266	73024	2900064A13Rik	-2.21638
1428905_at	0.0312901	68441	Rraga	-2.24642
1426778_at	0.00186926	13138	Dag1	-2.16776
1425806_a_at	0.00109434	108098	Med21	-2.24636
1417418_s_at	0.00291168	12861	Cox6a1	-2.23904
1417451_a_at	0.000476308	268373	Ppia	-2.23084
1425674_a_at	0.000424066	68991	Ssu72	-2.26766
1429681_a_at	0.00955655	106529	Tecr	-2.24169
1415867_at	0.0151334	12464	Cct4	-2.28966
1448732_at	0.0373189	13030	Ctsb	-2.27685
1419169_at	0.00599647	50772	Mapk6	-2.23809
1422438_at	0.000891347	13849	Ephx1	-2.22238
1418000_a_at	0.00630457	16432	Itm2b	-2.19092
1431105_a_at	0.0117308	67878	Tmem33	-2.27765
1420502_at	0.000125048	20229	Sat1	-2.33446
1436329_at	0.00591276	13655	Egr3	-2.40519
1433751_at	0.0014622	227059	Slc39a10	-2.39087
1417205_at	0.0162722	66913	Kdelr2	-2.31166
1437434_a_at	0.00194055	68151	Wls	-2.44855
1416937_at	0.00314117	56486	Gabarap	-2.43193
1450405_at	0.0256283	56284	Mrpl19	-2.34383
1420867_at	0.0113437	56334	Tmed2	-2.37194
1421116_a_at	0.000251772	68585	Rtn4	-2.43633
1451019_at	0.00229274	56464	Ctsf	-2.30726
1416727_a_at	0.0120434	109672	Cyb5	-2.49583
1416589_at	0.0158337	20692	Sparc	-2.48509
1419398_a_at	0.00102559	13476	Reep5	-2.55378
1423695_at	0.00860274	108687	Edem2	-2.39791
1448300_at	0.00546587	66447	Mgst3	-2.58503
1416572_at	0.0155975	17387	Mmp14	-2.3904
1424708_at	0.00346565	68581	Tmed10	-2.50752
1423423_at	0.0037008	14827	Pdia3	-2.49375
1421051_s_at	0.00187399	28084	Vps25	-2.54556
1417868_a_at	0.0114217	64138	Ctsz	-2.5893
1453796_a_at	0.0021661	67456	Ergic2	-2.65836
1460671_at	0.0170879	14775	Gpx1	-2.62695
1423080_at	0.000531977	67952	Tomm20	-2.58511
1425329_a_at	0.00219628	109754	Cyb5r3	-2.70674
1423508_at	0.0347444	54169	Myst4	-2.77675
1456700_x_at	0.0109051	17118	Marcks	-2.67854
1429776_a_at	0.00441719	23950	Dnajb6	-2.71242
1415821_at	0.0264956	20320	Nptn	-2.86152
1448238_at	0.0217027	68045	2700060E02Rik	-2.77636
1452430_s_at	0.0224827	110809	Srsf1	-2.81106
1453304_s_at	0.0487225	17069	Ly6e	-2.96687
1452540_a_at	6.3616e-06	319179 /// 319185 /// 319186 /// 319188 /// 665596 /// 665622 /// 68024	Gm11277 /// Gm13646 /// Hist1h2bc /// Hist1h2be /// Hist1h2bl /// Hist1h2bm /// Hist1h2bp	-2.99225
1448258_a_at	0.00263504	69019	Spcs1	-3.02476
1448524_s_at	0.000476308	20832	Ssr4	-3.16744
1448172_at	0.00270556	17449	Mdh1	-3.30855
1423290_at	0.000213703	12282	Hyou1	-3.18995
1418610_at	0.00983012	140919	Slc17a6	-3.45883
1448501_at	0.00207333	56496	Tspan6	-3.40934
1428380_at	0.00415946	381629	0610007C21Rik	-3.23687
1423368_at	0.00114758	17775	Laptm4a	-3.69984
1416082_at	0.012887	19324	Rab1	-3.55323
1451162_at	0.000934181	68196	Hsbp1	-3.61948
1418626_a_at	0.0042789	12759	Clu	-3.49837
1450907_at	0.00141043	66624	Spcs2	-3.79553
1415943_at	0.000820352	20969	Sdc1	-3.73608
